# Supplementary material for: Tuning Photophysical and Chiroptical Properties of [7]Helicene through Formation of Imidazole-Based Push–Pull Systems
Source: J Org Chem. 2026 May 19;91(22):7391–9. doi: 10.1021/acs.joc.6c00092 (PMC13247978; doi:10.1021/acs.joc.6c00092)
Supplement: Supplementary file 1 [file jo6c00092_si_001.zip]

Archive with 678 entries (605 files):
- Imidazole_NMR/
- Imidazole_NMR/1-CF3/
- Imidazole_NMR/1-CF3/13C/
- Imidazole_NMR/1-CF3/13C/acqu
- Imidazole_NMR/1-CF3/13C/acqus
- Imidazole_NMR/1-CF3/13C/audita.txt
- Imidazole_NMR/1-CF3/13C/cpdprg2
- Imidazole_NMR/1-CF3/13C/fid
- Imidazole_NMR/1-CF3/13C/format.temp
- Imidazole_NMR/1-CF3/13C/fq1list
- Imidazole_NMR/1-CF3/13C/pdata/
- Imidazole_NMR/1-CF3/13C/pdata/1/
- Imidazole_NMR/1-CF3/13C/pdata/1/1i
- Imidazole_NMR/1-CF3/13C/pdata/1/1r
- Imidazole_NMR/1-CF3/13C/pdata/1/auditp.txt
- Imidazole_NMR/1-CF3/13C/pdata/1/intrng
- Imidazole_NMR/1-CF3/13C/pdata/1/outd
- Imidazole_NMR/1-CF3/13C/pdata/1/parm.txt
- Imidazole_NMR/1-CF3/13C/pdata/1/peaklist.xml
- Imidazole_NMR/1-CF3/13C/pdata/1/peakrng
- Imidazole_NMR/1-CF3/13C/pdata/1/peaks
- Imidazole_NMR/1-CF3/13C/pdata/1/proc
- Imidazole_NMR/1-CF3/13C/pdata/1/procs
- Imidazole_NMR/1-CF3/13C/pdata/1/title
- Imidazole_NMR/1-CF3/13C/precom.output
- Imidazole_NMR/1-CF3/13C/prosol_History
- Imidazole_NMR/1-CF3/13C/pulseprogram
- Imidazole_NMR/1-CF3/13C/scon2
- Imidazole_NMR/1-CF3/13C/shimvalues
- Imidazole_NMR/1-CF3/13C/specpar
- Imidazole_NMR/1-CF3/13C/stanprogram19219
- Imidazole_NMR/1-CF3/13C/uxnmr.info
- Imidazole_NMR/1-CF3/13C/uxnmr.par
- Imidazole_NMR/1-CF3/13C/vtc_pid_settings
- Imidazole_NMR/1-CF3/19F/
- Imidazole_NMR/1-CF3/19F/acqu
- Imidazole_NMR/1-CF3/19F/acqus
- Imidazole_NMR/1-CF3/19F/audita.txt
- Imidazole_NMR/1-CF3/19F/cpdprg2
- Imidazole_NMR/1-CF3/19F/fid
- Imidazole_NMR/1-CF3/19F/format.temp
- Imidazole_NMR/1-CF3/19F/fq1list
- Imidazole_NMR/1-CF3/19F/pdata/
- Imidazole_NMR/1-CF3/19F/pdata/1/
- Imidazole_NMR/1-CF3/19F/pdata/1/1i
- Imidazole_NMR/1-CF3/19F/pdata/1/1r
- Imidazole_NMR/1-CF3/19F/pdata/1/auditp.txt
- Imidazole_NMR/1-CF3/19F/pdata/1/intrng
- Imidazole_NMR/1-CF3/19F/pdata/1/outd
- Imidazole_NMR/1-CF3/19F/pdata/1/parm.txt
- Imidazole_NMR/1-CF3/19F/pdata/1/peaklist.xml
- Imidazole_NMR/1-CF3/19F/pdata/1/peakrng
- Imidazole_NMR/1-CF3/19F/pdata/1/peaks
- Imidazole_NMR/1-CF3/19F/pdata/1/proc
- Imidazole_NMR/1-CF3/19F/pdata/1/procs
- Imidazole_NMR/1-CF3/19F/pdata/1/title
- Imidazole_NMR/1-CF3/19F/precom.output
- Imidazole_NMR/1-CF3/19F/prosol_History
- Imidazole_NMR/1-CF3/19F/pulseprogram
- Imidazole_NMR/1-CF3/19F/scon2
- Imidazole_NMR/1-CF3/19F/shimvalues
- Imidazole_NMR/1-CF3/19F/specpar
- Imidazole_NMR/1-CF3/19F/stanprogram19219
- Imidazole_NMR/1-CF3/19F/uxnmr.info
- Imidazole_NMR/1-CF3/19F/uxnmr.par
- Imidazole_NMR/1-CF3/19F/vtc_pid_settings
- Imidazole_NMR/1-CF3/1H/
- Imidazole_NMR/1-CF3/1H/acqu
- Imidazole_NMR/1-CF3/1H/acqus
- Imidazole_NMR/1-CF3/1H/audita.txt
- Imidazole_NMR/1-CF3/1H/fid
- Imidazole_NMR/1-CF3/1H/format.temp
- Imidazole_NMR/1-CF3/1H/fq1list
- Imidazole_NMR/1-CF3/1H/pdata/
- Imidazole_NMR/1-CF3/1H/pdata/1/
- Imidazole_NMR/1-CF3/1H/pdata/1/1i
- Imidazole_NMR/1-CF3/1H/pdata/1/1r
- Imidazole_NMR/1-CF3/1H/pdata/1/auditp.txt
- Imidazole_NMR/1-CF3/1H/pdata/1/intrng
- Imidazole_NMR/1-CF3/1H/pdata/1/outd
- Imidazole_NMR/1-CF3/1H/pdata/1/parm.txt
- Imidazole_NMR/1-CF3/1H/pdata/1/peaklist.xml
- Imidazole_NMR/1-CF3/1H/pdata/1/peakrng
- Imidazole_NMR/1-CF3/1H/pdata/1/peaks
- Imidazole_NMR/1-CF3/1H/pdata/1/proc
- Imidazole_NMR/1-CF3/1H/pdata/1/procs
- Imidazole_NMR/1-CF3/1H/pdata/1/thumb.png
- Imidazole_NMR/1-CF3/1H/pdata/1/title
- Imidazole_NMR/1-CF3/1H/precom.output
- Imidazole_NMR/1-CF3/1H/prosol_History
- Imidazole_NMR/1-CF3/1H/pulseprogram
- Imidazole_NMR/1-CF3/1H/scon2
- Imidazole_NMR/1-CF3/1H/shimvalues
- Imidazole_NMR/1-CF3/1H/specpar
- Imidazole_NMR/1-CF3/1H/stanprogram19219
- Imidazole_NMR/1-CF3/1H/uxnmr.info
- Imidazole_NMR/1-CF3/1H/uxnmr.par
- Imidazole_NMR/1-CF3/1H/vtc_pid_settings
- Imidazole_NMR/1-CN/
- Imidazole_NMR/1-CN/13C/
- Imidazole_NMR/1-CN/13C/acqu
- Imidazole_NMR/1-CN/13C/acqus
- Imidazole_NMR/1-CN/13C/audita.txt
- Imidazole_NMR/1-CN/13C/cpdprg2
- Imidazole_NMR/1-CN/13C/fid
- Imidazole_NMR/1-CN/13C/format.temp
- Imidazole_NMR/1-CN/13C/fq1list
- Imidazole_NMR/1-CN/13C/pdata/
- Imidazole_NMR/1-CN/13C/pdata/1/
- Imidazole_NMR/1-CN/13C/pdata/1/1i
- Imidazole_NMR/1-CN/13C/pdata/1/1r
- Imidazole_NMR/1-CN/13C/pdata/1/auditp.txt
- Imidazole_NMR/1-CN/13C/pdata/1/intrng
- Imidazole_NMR/1-CN/13C/pdata/1/outd
- Imidazole_NMR/1-CN/13C/pdata/1/parm.txt
- Imidazole_NMR/1-CN/13C/pdata/1/peaklist.xml
- Imidazole_NMR/1-CN/13C/pdata/1/peakrng
- Imidazole_NMR/1-CN/13C/pdata/1/peaks
- Imidazole_NMR/1-CN/13C/pdata/1/proc
- Imidazole_NMR/1-CN/13C/pdata/1/procs
- Imidazole_NMR/1-CN/13C/pdata/1/title
- Imidazole_NMR/1-CN/13C/precom.output
- Imidazole_NMR/1-CN/13C/prosol_History
- Imidazole_NMR/1-CN/13C/pulseprogram
- Imidazole_NMR/1-CN/13C/scon2
- Imidazole_NMR/1-CN/13C/shimvalues
- Imidazole_NMR/1-CN/13C/specpar
- Imidazole_NMR/1-CN/13C/stanprogram30752
- Imidazole_NMR/1-CN/13C/uxnmr.info
- Imidazole_NMR/1-CN/13C/uxnmr.par
- Imidazole_NMR/1-CN/13C/vtc_pid_settings
- Imidazole_NMR/1-CN/1H/
- Imidazole_NMR/1-CN/1H/acqu
- Imidazole_NMR/1-CN/1H/acqus
- Imidazole_NMR/1-CN/1H/audita.txt
- Imidazole_NMR/1-CN/1H/fid
- Imidazole_NMR/1-CN/1H/format.temp
- Imidazole_NMR/1-CN/1H/fq1list
- Imidazole_NMR/1-CN/1H/pdata/
- Imidazole_NMR/1-CN/1H/pdata/1/
- Imidazole_NMR/1-CN/1H/pdata/1/1i
- Imidazole_NMR/1-CN/1H/pdata/1/1r
- Imidazole_NMR/1-CN/1H/pdata/1/auditp.txt
- Imidazole_NMR/1-CN/1H/pdata/1/intrng
- Imidazole_NMR/1-CN/1H/pdata/1/outd
- Imidazole_NMR/1-CN/1H/pdata/1/parm.txt
- Imidazole_NMR/1-CN/1H/pdata/1/peaklist.xml
- Imidazole_NMR/1-CN/1H/pdata/1/peakrng
- Imidazole_NMR/1-CN/1H/pdata/1/peaks
- Imidazole_NMR/1-CN/1H/pdata/1/proc
- Imidazole_NMR/1-CN/1H/pdata/1/procs
- Imidazole_NMR/1-CN/1H/pdata/1/thumb.png
- Imidazole_NMR/1-CN/1H/pdata/1/title
- Imidazole_NMR/1-CN/1H/precom.output
- Imidazole_NMR/1-CN/1H/prosol_History
- Imidazole_NMR/1-CN/1H/pulseprogram
- Imidazole_NMR/1-CN/1H/scon2
- Imidazole_NMR/1-CN/1H/shimvalues
- Imidazole_NMR/1-CN/1H/specpar
- Imidazole_NMR/1-CN/1H/stanprogram30752
- Imidazole_NMR/1-CN/1H/uxnmr.info
- Imidazole_NMR/1-CN/1H/uxnmr.par
- Imidazole_NMR/1-CN/1H/vtc_pid_settings
- Imidazole_NMR/1-H/
- Imidazole_NMR/1-H/13C/
- Imidazole_NMR/1-H/13C/acqu
- Imidazole_NMR/1-H/13C/acqus
- Imidazole_NMR/1-H/13C/audita.txt
- Imidazole_NMR/1-H/13C/cpdprg2
- Imidazole_NMR/1-H/13C/fid
- Imidazole_NMR/1-H/13C/format.temp
- Imidazole_NMR/1-H/13C/fq1list
- Imidazole_NMR/1-H/13C/pdata/
- Imidazole_NMR/1-H/13C/pdata/1/
- Imidazole_NMR/1-H/13C/pdata/1/1i
- Imidazole_NMR/1-H/13C/pdata/1/1r
- Imidazole_NMR/1-H/13C/pdata/1/auditp.txt
- Imidazole_NMR/1-H/13C/pdata/1/curdat2
- Imidazole_NMR/1-H/13C/pdata/1/intrng
- Imidazole_NMR/1-H/13C/pdata/1/outd
- Imidazole_NMR/1-H/13C/pdata/1/parm.txt
- Imidazole_NMR/1-H/13C/pdata/1/peaklist.xml
- Imidazole_NMR/1-H/13C/pdata/1/peakrng
- Imidazole_NMR/1-H/13C/pdata/1/peaks
- Imidazole_NMR/1-H/13C/pdata/1/proc
- Imidazole_NMR/1-H/13C/pdata/1/procs
- Imidazole_NMR/1-H/13C/pdata/1/title
- Imidazole_NMR/1-H/13C/precom.output
- Imidazole_NMR/1-H/13C/prosol_History
- Imidazole_NMR/1-H/13C/pulseprogram
- Imidazole_NMR/1-H/13C/scon2
- Imidazole_NMR/1-H/13C/shimvalues
- Imidazole_NMR/1-H/13C/specpar
- Imidazole_NMR/1-H/13C/stanprogram27413
- Imidazole_NMR/1-H/13C/uxnmr.info
- Imidazole_NMR/1-H/13C/uxnmr.par
- Imidazole_NMR/1-H/13C/vtc_pid_settings
- Imidazole_NMR/1-H/1H/
- Imidazole_NMR/1-H/1H/acqu
- Imidazole_NMR/1-H/1H/acqus
- Imidazole_NMR/1-H/1H/audita.txt
- Imidazole_NMR/1-H/1H/fid
- Imidazole_NMR/1-H/1H/format.temp
- Imidazole_NMR/1-H/1H/fq1list
- Imidazole_NMR/1-H/1H/pdata/
- Imidazole_NMR/1-H/1H/pdata/1/
- Imidazole_NMR/1-H/1H/pdata/1/1i
- Imidazole_NMR/1-H/1H/pdata/1/1r
- Imidazole_NMR/1-H/1H/pdata/1/auditp.txt
- Imidazole_NMR/1-H/1H/pdata/1/intrng
- Imidazole_NMR/1-H/1H/pdata/1/outd
- Imidazole_NMR/1-H/1H/pdata/1/parm.txt
- Imidazole_NMR/1-H/1H/pdata/1/peaklist.xml
- Imidazole_NMR/1-H/1H/pdata/1/peakrng
- Imidazole_NMR/1-H/1H/pdata/1/peaks
- Imidazole_NMR/1-H/1H/pdata/1/proc
- Imidazole_NMR/1-H/1H/pdata/1/procs
- Imidazole_NMR/1-H/1H/pdata/1/title
- Imidazole_NMR/1-H/1H/precom.output
- Imidazole_NMR/1-H/1H/prosol_History
- Imidazole_NMR/1-H/1H/pulseprogram
- Imidazole_NMR/1-H/1H/scon2
- Imidazole_NMR/1-H/1H/shimvalues
- Imidazole_NMR/1-H/1H/specpar
- Imidazole_NMR/1-H/1H/stanprogram27413
- Imidazole_NMR/1-H/1H/uxnmr.info
- Imidazole_NMR/1-H/1H/uxnmr.par
- Imidazole_NMR/1-H/1H/vtc_pid_settings
- Imidazole_NMR/2-CF3/
- Imidazole_NMR/2-CF3/13C/
- Imidazole_NMR/2-CF3/13C/acqu
- Imidazole_NMR/2-CF3/13C/acqus
- Imidazole_NMR/2-CF3/13C/audita.txt
- Imidazole_NMR/2-CF3/13C/cpdprg2
- Imidazole_NMR/2-CF3/13C/fid
- Imidazole_NMR/2-CF3/13C/format.temp
- Imidazole_NMR/2-CF3/13C/fq1list
- Imidazole_NMR/2-CF3/13C/pdata/
- Imidazole_NMR/2-CF3/13C/pdata/1/
- Imidazole_NMR/2-CF3/13C/pdata/1/1i
- Imidazole_NMR/2-CF3/13C/pdata/1/1r
- Imidazole_NMR/2-CF3/13C/pdata/1/auditp.txt
- Imidazole_NMR/2-CF3/13C/pdata/1/intrng
- Imidazole_NMR/2-CF3/13C/pdata/1/outd
- Imidazole_NMR/2-CF3/13C/pdata/1/parm.txt
- Imidazole_NMR/2-CF3/13C/pdata/1/peaklist.xml
- Imidazole_NMR/2-CF3/13C/pdata/1/peakrng
- Imidazole_NMR/2-CF3/13C/pdata/1/peaks
- Imidazole_NMR/2-CF3/13C/pdata/1/proc
- Imidazole_NMR/2-CF3/13C/pdata/1/procs
- Imidazole_NMR/2-CF3/13C/pdata/1/title
- Imidazole_NMR/2-CF3/13C/precom.output
- Imidazole_NMR/2-CF3/13C/prosol_History
- Imidazole_NMR/2-CF3/13C/pulseprogram
- Imidazole_NMR/2-CF3/13C/scon2
- Imidazole_NMR/2-CF3/13C/shimvalues
- Imidazole_NMR/2-CF3/13C/specpar
- Imidazole_NMR/2-CF3/13C/stanprogram13633
- Imidazole_NMR/2-CF3/13C/uxnmr.info
- Imidazole_NMR/2-CF3/13C/uxnmr.par
- Imidazole_NMR/2-CF3/13C/vtc_pid_settings
- Imidazole_NMR/2-CF3/19F/
- Imidazole_NMR/2-CF3/19F/acqu
- Imidazole_NMR/2-CF3/19F/acqus
- Imidazole_NMR/2-CF3/19F/audita.txt
- Imidazole_NMR/2-CF3/19F/cpdprg2
- Imidazole_NMR/2-CF3/19F/fid
- Imidazole_NMR/2-CF3/19F/format.temp
- Imidazole_NMR/2-CF3/19F/fq1list
- Imidazole_NMR/2-CF3/19F/pdata/
- Imidazole_NMR/2-CF3/19F/pdata/1/
- Imidazole_NMR/2-CF3/19F/pdata/1/1i
- Imidazole_NMR/2-CF3/19F/pdata/1/1r
- Imidazole_NMR/2-CF3/19F/pdata/1/auditp.txt
- Imidazole_NMR/2-CF3/19F/pdata/1/intrng
- Imidazole_NMR/2-CF3/19F/pdata/1/outd
- Imidazole_NMR/2-CF3/19F/pdata/1/parm.txt
- Imidazole_NMR/2-CF3/19F/pdata/1/peaklist.xml
- Imidazole_NMR/2-CF3/19F/pdata/1/peakrng
- Imidazole_NMR/2-CF3/19F/pdata/1/peaks
- Imidazole_NMR/2-CF3/19F/pdata/1/proc
- Imidazole_NMR/2-CF3/19F/pdata/1/procs
- Imidazole_NMR/2-CF3/19F/pdata/1/thumb.png
- Imidazole_NMR/2-CF3/19F/pdata/1/title
- Imidazole_NMR/2-CF3/19F/precom.output
- Imidazole_NMR/2-CF3/19F/prosol_History
- Imidazole_NMR/2-CF3/19F/pulseprogram
- Imidazole_NMR/2-CF3/19F/scon2
- Imidazole_NMR/2-CF3/19F/shimvalues
- Imidazole_NMR/2-CF3/19F/specpar
- Imidazole_NMR/2-CF3/19F/stanprogram22650
- Imidazole_NMR/2-CF3/19F/uxnmr.info
- Imidazole_NMR/2-CF3/19F/uxnmr.par
- Imidazole_NMR/2-CF3/19F/vtc_pid_settings
- Imidazole_NMR/2-CF3/1H/
- Imidazole_NMR/2-CF3/1H/acqu
- Imidazole_NMR/2-CF3/1H/acqus
- Imidazole_NMR/2-CF3/1H/audita.txt
- Imidazole_NMR/2-CF3/1H/fid
- Imidazole_NMR/2-CF3/1H/format.temp
[truncated: 378 more entries]
