# Supplementary material for: Tuning Photophysical and Chiroptical Properties of [7]Helicene through Formation of Imidazole-Based Push–Pull Systems
Source: J Org Chem. 2026 May 19;91(22):7391–9. doi: 10.1021/acs.joc.6c00092 (PMC13247978; doi:10.1021/acs.joc.6c00092)
Supplement: Supplementary file 1 [file jo6c00092_si_001.zip › Imidazole_NMR/1-CF3/13C/audita.txt]

##TITLE= Audit trail, TopSpin 3.5 pl 7
##JCAMPDX= 5.01
##ORIGIN= Bruker BioSpin GmbH
##OWNER= gamos
$$ /opt/topspin3.5pl7/data/gamos/data/jakubec/nmr/MJ-1706/21/audita.txt
##AUDIT TRAIL=  $$ (NUMBER, WHEN, WHO, WHERE, PROCESS, VERSION, WHAT)
(   1,<2025-09-30 13:28:35.897 +0200>,<gamos>,<i400>,<go4>,<TopSpin 3.5.7>,
      <created by zg
	started at 2025-09-30 11:34:06.690 +0200,
	POWCHK enabled, PULCHK disabled,
       configuration hash MD5:
       A3 A1 17 D0 55 64 7A B1 3A CB 89 C8 1D 51 79 E2
       data hash MD5: 64K
       0F 32 7B 4D 6F 56 96 0F FA 65 07 EC 07 1F 4C CD>)
(   2,<2025-09-30 13:28:35.942 +0200>,<gamos>,<i400>,<audit>,<TopSpin 3.5.7>,
      <user comment:
       ICON-NMR User ID: jakubec
       data hash MD5: 64K
       0F 32 7B 4D 6F 56 96 0F FA 65 07 EC 07 1F 4C CD>)
##END=

$$ hash MD5
$$ 7A C0 FF 56 07 89 65 CC EF D5 62 8F 04 9E 01 01
