# Supplementary material for: Tuning Photophysical and Chiroptical Properties of [7]Helicene through Formation of Imidazole-Based Push–Pull Systems
Source: J Org Chem. 2026 May 19;91(22):7391–9. doi: 10.1021/acs.joc.6c00092 (PMC13247978; doi:10.1021/acs.joc.6c00092)
Supplement: Supplementary file 1 [file jo6c00092_si_001.zip › Imidazole_NMR/1-CF3/13C/pdata/1/auditp.txt]

##TITLE= Audit trail, TopSpin 3.5 pl 7
##JCAMPDX= 5.01
##ORIGIN= Bruker BioSpin GmbH
##OWNER= gamos
$$ /opt/topspin3.5pl7/data/gamos/data/jakubec/nmr/MJ-1706/21/pdata/1/auditp.txt
##AUDIT TRAIL=  $$ (NUMBER, WHEN, WHO, WHERE, PROCESS, VERSION, WHAT)
(   1,<2025-09-30 13:28:35.897 +0200>,<gamos>,<i400>,<go4>,<TopSpin 3.5.7>,
      <created by zg
	started at 2025-09-30 11:34:06.690 +0200,
	POWCHK enabled, PULCHK disabled,
       configuration hash MD5:
       A3 A1 17 D0 55 64 7A B1 3A CB 89 C8 1D 51 79 E2
       data hash MD5: 64K
       0F 32 7B 4D 6F 56 96 0F FA 65 07 EC 07 1F 4C CD>)
(   2,<2025-09-30 13:28:35.942 +0200>,<gamos>,<i400>,<audit>,<TopSpin 3.5.7>,
      <user comment:
       ICON-NMR User ID: jakubec
       data hash MD5: 64K
       0F 32 7B 4D 6F 56 96 0F FA 65 07 EC 07 1F 4C CD>)
(   3,<2025-09-30 13:28:36.371 +0200>,<gamos>,<i400>,<proc1d>,<TopSpin 3.5.7>,
      <Start of raw data processing
       ef LB = 1 FT_mod = 6 PKNL = 1 SI = 32K 
       data hash MD5: 32K
       40 43 A8 7C 95 DA 1B 1E 8B A8 36 6D FA 90 DD 0E>)
(   4,<2025-09-30 13:28:36.575 +0200>,<gamos>,<i400>,<proc1d>,<TopSpin 3.5.7>,
      <apk 
       data hash MD5: 32K
       99 E3 22 99 12 0C 83 B8 94 5D 6B AF AC 95 E1 77>)
(   5,<2025-09-30 13:28:36.606 +0200>,<gamos>,<i400>,<proc1d>,<TopSpin 3.5.7>,
      <abs ABSG = 5 
       data hash MD5: 32K
       E1 84 CD E0 B2 F5 BB 21 FF 74 DD 8B F6 AE DF 6B>)
##END=

$$ hash MD5
$$ A1 60 07 35 F0 2B A7 85 8D 07 95 C8 4D 14 BD 4B
