# Supplementary material for: Tuning Photophysical and Chiroptical Properties of [7]Helicene through Formation of Imidazole-Based Push–Pull Systems
Source: J Org Chem. 2026 May 19;91(22):7391–9. doi: 10.1021/acs.joc.6c00092 (PMC13247978; doi:10.1021/acs.joc.6c00092)
Supplement: Supplementary file 1 [file jo6c00092_si_001.zip › Imidazole_NMR/1-CF3/13C/pdata/1/peaklist.xml]

<?xml version="1.0" encoding="UTF-8"?>
<PeakList>
  <PeakList1D>
    <PeakList1DHeader creator="gamos" date="2025-09-30T13:28:36.615+02:00" expNo="21" name="MJ-1706" owner="" procNo="1" source="/opt/topspin3.5pl7/data/gamos/data/jakubec/nmr">
      <PeakPickDetails>F1=219.460297ppm, F2=-19.460289ppm, MI=0.00cm, MAXI=10000.00cm, PC=1.400
      </PeakPickDetails>
    </PeakList1DHeader>
    <Peak1D F1="150.128113" intensity="2.002323e+00" type="0"/>
    <Peak1D F1="138.517380" intensity="3.645489e+00" type="0"/>
    <Peak1D F1="138.337494" intensity="1.965835e+00" type="0"/>
    <Peak1D F1="134.088074" intensity="1.420793e+00" type="0"/>
    <Peak1D F1="131.721085" intensity="3.828401e+00" type="0"/>
    <Peak1D F1="131.681000" intensity="3.292706e+00" type="0"/>
    <Peak1D F1="130.794357" intensity="8.904247e-01" type="0"/>
    <Peak1D F1="130.553818" intensity="8.860312e+00" type="0"/>
    <Peak1D F1="130.519043" intensity="5.572095e+00" type="0"/>
    <Peak1D F1="130.308029" intensity="5.325230e+00" type="0"/>
    <Peak1D F1="129.810959" intensity="2.696101e+00" type="0"/>
    <Peak1D F1="129.598999" intensity="1.500000e+01" type="0"/>
    <Peak1D F1="129.548050" intensity="3.963611e+00" type="0"/>
    <Peak1D F1="129.409119" intensity="3.376129e+00" type="0"/>
    <Peak1D F1="129.229431" intensity="5.051724e+00" type="0"/>
    <Peak1D F1="129.107315" intensity="4.478293e+00" type="0"/>
    <Peak1D F1="128.611374" intensity="4.750376e+00" type="0"/>
    <Peak1D F1="127.172287" intensity="5.241062e+00" type="0"/>
    <Peak1D F1="127.031250" intensity="4.638221e+00" type="0"/>
    <Peak1D F1="126.522171" intensity="6.708462e+00" type="0"/>
    <Peak1D F1="126.408997" intensity="4.404760e+00" type="0"/>
    <Peak1D F1="126.180107" intensity="2.871364e+00" type="0"/>
    <Peak1D F1="125.982445" intensity="5.245002e+00" type="0"/>
    <Peak1D F1="125.297249" intensity="5.314277e+00" type="0"/>
    <Peak1D F1="125.266495" intensity="8.431527e+00" type="0"/>
    <Peak1D F1="125.038765" intensity="7.215186e+00" type="0"/>
    <Peak1D F1="124.775459" intensity="8.688450e+00" type="0"/>
    <Peak1D F1="124.278381" intensity="2.349419e+00" type="0"/>
    <Peak1D F1="123.722069" intensity="5.099675e+00" type="0"/>
    <Peak1D F1="123.491760" intensity="4.876644e+00" type="0"/>
    <Peak1D F1="123.015221" intensity="2.777326e+00" type="0"/>
    <Peak1D F1="122.621323" intensity="9.241482e-01" type="0"/>
    <Peak1D F1="121.513596" intensity="3.147543e+00" type="0"/>
    <Peak1D F1="121.015701" intensity="4.263161e+00" type="0"/>
    <Peak1D F1="118.851479" intensity="4.427050e+00" type="0"/>
    <Peak1D F1="77.348213" intensity="7.992012e+01" type="0"/>
    <Peak1D F1="77.233688" intensity="4.800696e+00" type="0"/>
    <Peak1D F1="77.030128" intensity="8.180079e+01" type="0"/>
    <Peak1D F1="76.713203" intensity="7.916618e+01" type="0"/>
  </PeakList1D>
</PeakList>
