# Supplementary material for: Tuning Photophysical and Chiroptical Properties of [7]Helicene through Formation of Imidazole-Based Push–Pull Systems
Source: J Org Chem. 2026 May 19;91(22):7391–9. doi: 10.1021/acs.joc.6c00092 (PMC13247978; doi:10.1021/acs.joc.6c00092)
Supplement: Supplementary file 1 [file jo6c00092_si_001.zip › Imidazole_NMR/1-CF3/19F/pdata/1/auditp.txt]

##TITLE= Audit trail, TopSpin 3.5 pl 7
##JCAMPDX= 5.01
##ORIGIN= Bruker BioSpin GmbH
##OWNER= gamos
$$ /opt/topspin3.5pl7/data/gamos/data/jakubec/nmr/MJ-1706/22/pdata/1/auditp.txt
##AUDIT TRAIL=  $$ (NUMBER, WHEN, WHO, WHERE, PROCESS, VERSION, WHAT)
(   1,<2025-09-30 13:30:40.567 +0200>,<gamos>,<i400>,<go4>,<TopSpin 3.5.7>,
      <created by zg
	started at 2025-09-30 13:30:23.580 +0200,
	POWCHK enabled, PULCHK disabled,
       configuration hash MD5:
       A3 A1 17 D0 55 64 7A B1 3A CB 89 C8 1D 51 79 E2
       data hash MD5: 128K
       6A 78 CD 79 63 AF E7 34 D6 5D 98 F6 92 4C C0 8A>)
(   2,<2025-09-30 13:30:40.585 +0200>,<gamos>,<i400>,<audit>,<TopSpin 3.5.7>,
      <user comment:
       ICON-NMR User ID: jakubec
       data hash MD5: 128K
       6A 78 CD 79 63 AF E7 34 D6 5D 98 F6 92 4C C0 8A>)
(   3,<2025-09-30 13:30:44.432 +0200>,<gamos>,<i400>,<proc1d>,<TopSpin 3.5.7>,
      <Start of raw data processing
       ef LB = 0.3 FT_mod = 6 PKNL = 1 SI = 64K 
       data hash MD5: 64K
       C8 D3 9D A0 E2 3C 10 19 F0 66 EA 34 6A 53 7F 86>)
(   4,<2025-09-30 13:30:44.442 +0200>,<gamos>,<i400>,<proc1d>,<TopSpin 3.5.7>,
      <apks 
       data hash MD5: 64K
       72 20 E3 A4 54 7E 6F CB 91 7A 3B 05 37 2B CB 24>)
(   5,<2025-09-30 13:30:44.493 +0200>,<gamos>,<i400>,<proc1d>,<TopSpin 3.5.7>,
      <abs ABSG = 5 
       data hash MD5: 64K
       FD 4C F6 D2 3F F6 6E 31 A5 C5 37 8D 66 3A 53 25>)
##END=

$$ hash MD5
$$ EF 45 4B B1 2C 29 5A FD 78 61 8C 08 E6 93 E1 E2
