# Supplementary material for: Tuning Photophysical and Chiroptical Properties of [7]Helicene through Formation of Imidazole-Based Push–Pull Systems
Source: J Org Chem. 2026 May 19;91(22):7391–9. doi: 10.1021/acs.joc.6c00092 (PMC13247978; doi:10.1021/acs.joc.6c00092)
Supplement: Supplementary file 1 [file jo6c00092_si_001.zip › Imidazole_NMR/1-CF3/19F/pdata/1/parm.txt]

Current Data Parameters
NAME            MJ-1706              
EXPNO                22              
PROCNO                1              

F2 - Acquisition Parameters
Date_          20250930              
Time              13.30 h            
INSTRUM           spect              
PROBHD   Z116098_0449 (              
PULPROG      zgfhigqn.2              
TD               131072              
SOLVENT           CDCl3              
NS                    4              
DS                    4              
SWH           89285.711 Hz           
FIDRES         1.362392 Hz           
AQ            0.7340032 sec          
RG               203.67              
DW                5.600 usec         
DE                 6.50 usec         
TE                298.0 K            
D1           1.00000000 sec          
D11          0.03000000 sec          
D12          0.00002000 sec          
TD0                   1              
SFO1        376.4607164 MHz          
NUC1                19F              
P1                17.29 usec         
PLW1        15.00000000 W            
SFO2        400.1316005 MHz          
NUC2                 1H              
CPDPRG[2        waltz16              
PCPD2             90.00 usec         
PLW2        16.00000000 W            
PLW12        0.18777999 W            

F2 - Processing parameters
SI                65536              
SF          376.4983662 MHz          
WDW                  EM              
SSB      0              
LB                 0.30 Hz           
GB       0              
PC                 1.00              
