# Supplementary material for: Tuning Photophysical and Chiroptical Properties of [7]Helicene through Formation of Imidazole-Based Push–Pull Systems
Source: J Org Chem. 2026 May 19;91(22):7391–9. doi: 10.1021/acs.joc.6c00092 (PMC13247978; doi:10.1021/acs.joc.6c00092)
Supplement: Supplementary file 1 [file jo6c00092_si_001.zip › Imidazole_NMR/1-CF3/19F/pdata/1/peaklist.xml]

<?xml version="1.0" encoding="UTF-8"?>
<PeakList>
  <PeakList1D>
    <PeakList1DHeader creator="gamos" date="2025-09-30T13:30:44.504+02:00" expNo="22" name="MJ-1706" owner="" procNo="1" source="/opt/topspin3.5pl7/data/gamos/data/jakubec/nmr">
      <PeakPickDetails>F1=18.573839ppm, F2=-218.573837ppm, MI=0.00cm, MAXI=10000.00cm, PC=1.000
      </PeakPickDetails>
    </PeakList1DHeader>
    <Peak1D F1="17.627769" intensity="1.431524e-02" type="0"/>
    <Peak1D F1="17.193306" intensity="1.432065e-02" type="0"/>
    <Peak1D F1="13.269777" intensity="1.381926e-02" type="0"/>
    <Peak1D F1="13.179688" intensity="1.399845e-02" type="0"/>
    <Peak1D F1="12.537404" intensity="1.555777e-02" type="0"/>
    <Peak1D F1="11.990336" intensity="1.426321e-02" type="0"/>
    <Peak1D F1="11.935742" intensity="1.634614e-02" type="0"/>
    <Peak1D F1="11.786283" intensity="1.411420e-02" type="0"/>
    <Peak1D F1="11.063092" intensity="1.500167e-02" type="0"/>
    <Peak1D F1="-25.835051" intensity="1.550884e-02" type="0"/>
    <Peak1D F1="-35.286407" intensity="1.417921e-02" type="0"/>
    <Peak1D F1="-38.564980" intensity="1.401964e-02" type="0"/>
    <Peak1D F1="-44.727070" intensity="1.420739e-02" type="0"/>
    <Peak1D F1="-49.352478" intensity="1.498816e-02" type="0"/>
    <Peak1D F1="-49.764404" intensity="1.381864e-02" type="0"/>
    <Peak1D F1="-50.279415" intensity="1.405957e-02" type="0"/>
    <Peak1D F1="-62.523983" intensity="1.024298e-01" type="0"/>
    <Peak1D F1="-62.567398" intensity="3.916258e-02" type="0"/>
    <Peak1D F1="-62.650761" intensity="8.342135e-02" type="0"/>
    <Peak1D F1="-62.723499" intensity="2.206378e-01" type="0"/>
    <Peak1D F1="-62.755589" intensity="1.500000e+01" type="0"/>
    <Peak1D F1="-62.809158" intensity="7.828245e-02" type="0"/>
    <Peak1D F1="-62.959152" intensity="1.933141e-02" type="0"/>
    <Peak1D F1="-63.247551" intensity="8.256251e-02" type="0"/>
    <Peak1D F1="-64.130287" intensity="1.381323e-02" type="0"/>
    <Peak1D F1="-64.959259" intensity="1.458910e-02" type="0"/>
    <Peak1D F1="-130.698212" intensity="1.360026e-02" type="0"/>
    <Peak1D F1="-132.135803" intensity="1.436643e-02" type="0"/>
    <Peak1D F1="-133.368637" intensity="1.645489e-02" type="0"/>
    <Peak1D F1="-134.541443" intensity="1.376004e-02" type="0"/>
    <Peak1D F1="-135.486313" intensity="1.544312e-02" type="0"/>
    <Peak1D F1="-136.062027" intensity="1.535358e-02" type="0"/>
    <Peak1D F1="-137.392197" intensity="1.423565e-02" type="0"/>
    <Peak1D F1="-137.603012" intensity="1.701907e-02" type="0"/>
    <Peak1D F1="-138.217361" intensity="1.631624e-02" type="0"/>
    <Peak1D F1="-138.962601" intensity="1.414444e-02" type="0"/>
    <Peak1D F1="-139.115723" intensity="1.787050e-02" type="0"/>
    <Peak1D F1="-139.187363" intensity="1.563041e-02" type="0"/>
    <Peak1D F1="-139.386627" intensity="1.919925e-02" type="0"/>
    <Peak1D F1="-139.723419" intensity="1.635080e-02" type="0"/>
    <Peak1D F1="-140.179428" intensity="1.443645e-02" type="0"/>
    <Peak1D F1="-140.283920" intensity="1.673941e-02" type="0"/>
    <Peak1D F1="-140.339066" intensity="1.691737e-02" type="0"/>
    <Peak1D F1="-140.396301" intensity="1.528434e-02" type="0"/>
    <Peak1D F1="-140.902191" intensity="1.686117e-02" type="0"/>
    <Peak1D F1="-141.000519" intensity="1.578673e-02" type="0"/>
    <Peak1D F1="-141.043228" intensity="1.571225e-02" type="0"/>
    <Peak1D F1="-141.496246" intensity="1.513875e-02" type="0"/>
    <Peak1D F1="-141.655441" intensity="1.739545e-02" type="0"/>
    <Peak1D F1="-141.775024" intensity="1.731396e-02" type="0"/>
    <Peak1D F1="-142.031830" intensity="1.613967e-02" type="0"/>
    <Peak1D F1="-142.247269" intensity="1.692862e-02" type="0"/>
    <Peak1D F1="-142.386078" intensity="1.714650e-02" type="0"/>
    <Peak1D F1="-142.665924" intensity="1.603950e-02" type="0"/>
    <Peak1D F1="-142.813354" intensity="1.536731e-02" type="0"/>
    <Peak1D F1="-142.868271" intensity="1.485569e-02" type="0"/>
    <Peak1D F1="-143.233368" intensity="1.546775e-02" type="0"/>
    <Peak1D F1="-143.400345" intensity="1.674385e-02" type="0"/>
    <Peak1D F1="-143.514923" intensity="1.862893e-02" type="0"/>
    <Peak1D F1="-143.606735" intensity="1.925824e-02" type="0"/>
    <Peak1D F1="-143.724533" intensity="1.706446e-02" type="0"/>
    <Peak1D F1="-143.754059" intensity="1.705236e-02" type="0"/>
    <Peak1D F1="-143.790039" intensity="1.659726e-02" type="0"/>
    <Peak1D F1="-143.830109" intensity="1.650081e-02" type="0"/>
    <Peak1D F1="-143.977859" intensity="1.891465e-02" type="0"/>
    <Peak1D F1="-144.093781" intensity="1.640283e-02" type="0"/>
    <Peak1D F1="-144.380157" intensity="1.824560e-02" type="0"/>
    <Peak1D F1="-144.576004" intensity="1.546525e-02" type="0"/>
    <Peak1D F1="-144.648224" intensity="1.651619e-02" type="0"/>
    <Peak1D F1="-144.861801" intensity="1.601365e-02" type="0"/>
    <Peak1D F1="-145.234360" intensity="1.605527e-02" type="0"/>
    <Peak1D F1="-145.258911" intensity="1.586778e-02" type="0"/>
    <Peak1D F1="-145.332474" intensity="1.441624e-02" type="0"/>
    <Peak1D F1="-145.606873" intensity="1.718915e-02" type="0"/>
    <Peak1D F1="-145.675735" intensity="2.242308e-02" type="0"/>
    <Peak1D F1="-145.851913" intensity="1.857361e-02" type="0"/>
    <Peak1D F1="-145.943436" intensity="1.735842e-02" type="0"/>
    <Peak1D F1="-146.012039" intensity="1.893122e-02" type="0"/>
    <Peak1D F1="-146.082977" intensity="1.614821e-02" type="0"/>
    <Peak1D F1="-146.314148" intensity="2.162500e-02" type="0"/>
    <Peak1D F1="-146.499725" intensity="1.952118e-02" type="0"/>
    <Peak1D F1="-146.562485" intensity="1.667013e-02" type="0"/>
    <Peak1D F1="-146.800232" intensity="1.868636e-02" type="0"/>
    <Peak1D F1="-147.115509" intensity="2.015625e-02" type="0"/>
    <Peak1D F1="-147.277725" intensity="1.985030e-02" type="0"/>
    <Peak1D F1="-147.345001" intensity="2.021292e-02" type="0"/>
    <Peak1D F1="-147.368591" intensity="1.984032e-02" type="0"/>
    <Peak1D F1="-147.596603" intensity="1.810862e-02" type="0"/>
    <Peak1D F1="-147.788681" intensity="1.841007e-02" type="0"/>
    <Peak1D F1="-147.858231" intensity="1.561562e-02" type="0"/>
    <Peak1D F1="-148.005997" intensity="2.020054e-02" type="0"/>
    <Peak1D F1="-148.070740" intensity="1.703847e-02" type="0"/>
    <Peak1D F1="-148.126373" intensity="1.497519e-02" type="0"/>
    <Peak1D F1="-148.143188" intensity="1.712583e-02" type="0"/>
    <Peak1D F1="-148.523819" intensity="2.253177e-02" type="0"/>
    <Peak1D F1="-148.751450" intensity="1.655938e-02" type="0"/>
    <Peak1D F1="-149.018875" intensity="1.676981e-02" type="0"/>
    <Peak1D F1="-149.236511" intensity="1.850309e-02" type="0"/>
    <Peak1D F1="-149.341263" intensity="2.070993e-02" type="0"/>
    <Peak1D F1="-149.550049" intensity="2.108961e-02" type="0"/>
    <Peak1D F1="-149.573044" intensity="1.776822e-02" type="0"/>
    <Peak1D F1="-149.742859" intensity="1.642317e-02" type="0"/>
    <Peak1D F1="-149.782440" intensity="1.803934e-02" type="0"/>
    <Peak1D F1="-149.952881" intensity="1.715275e-02" type="0"/>
    <Peak1D F1="-150.172806" intensity="1.749493e-02" type="0"/>
    <Peak1D F1="-150.242111" intensity="1.564683e-02" type="0"/>
    <Peak1D F1="-150.343552" intensity="1.963018e-02" type="0"/>
    <Peak1D F1="-150.495316" intensity="1.797890e-02" type="0"/>
    <Peak1D F1="-150.650146" intensity="1.838148e-02" type="0"/>
    <Peak1D F1="-150.679459" intensity="1.998830e-02" type="0"/>
    <Peak1D F1="-150.861511" intensity="2.046706e-02" type="0"/>
    <Peak1D F1="-151.045013" intensity="1.845304e-02" type="0"/>
    <Peak1D F1="-151.175446" intensity="1.819488e-02" type="0"/>
    <Peak1D F1="-151.262833" intensity="2.054495e-02" type="0"/>
    <Peak1D F1="-151.437271" intensity="1.786111e-02" type="0"/>
    <Peak1D F1="-151.639221" intensity="1.727564e-02" type="0"/>
    <Peak1D F1="-151.849777" intensity="1.908903e-02" type="0"/>
    <Peak1D F1="-152.058151" intensity="1.593778e-02" type="0"/>
    <Peak1D F1="-152.179520" intensity="1.877248e-02" type="0"/>
    <Peak1D F1="-152.297897" intensity="1.731280e-02" type="0"/>
    <Peak1D F1="-152.689285" intensity="1.853781e-02" type="0"/>
    <Peak1D F1="-152.710831" intensity="2.162810e-02" type="0"/>
    <Peak1D F1="-152.796326" intensity="1.954265e-02" type="0"/>
    <Peak1D F1="-152.915298" intensity="1.705714e-02" type="0"/>
    <Peak1D F1="-153.129974" intensity="1.731837e-02" type="0"/>
    <Peak1D F1="-153.187256" intensity="1.716500e-02" type="0"/>
    <Peak1D F1="-153.354889" intensity="1.769669e-02" type="0"/>
    <Peak1D F1="-153.520615" intensity="1.942049e-02" type="0"/>
    <Peak1D F1="-153.579132" intensity="1.878032e-02" type="0"/>
    <Peak1D F1="-153.712891" intensity="1.990756e-02" type="0"/>
    <Peak1D F1="-153.846420" intensity="1.483639e-02" type="0"/>
    <Peak1D F1="-154.034546" intensity="1.884625e-02" type="0"/>
    <Peak1D F1="-154.146881" intensity="1.731702e-02" type="0"/>
    <Peak1D F1="-154.323929" intensity="1.804157e-02" type="0"/>
    <Peak1D F1="-154.410751" intensity="2.443329e-02" type="0"/>
    <Peak1D F1="-154.534393" intensity="2.545186e-02" type="0"/>
    <Peak1D F1="-154.783127" intensity="1.905318e-02" type="0"/>
    <Peak1D F1="-154.905441" intensity="1.589188e-02" type="0"/>
    <Peak1D F1="-155.062134" intensity="1.628499e-02" type="0"/>
    <Peak1D F1="-155.275314" intensity="1.695246e-02" type="0"/>
    <Peak1D F1="-155.340439" intensity="1.894872e-02" type="0"/>
    <Peak1D F1="-155.438477" intensity="1.592126e-02" type="0"/>
    <Peak1D F1="-155.597534" intensity="1.675784e-02" type="0"/>
    <Peak1D F1="-155.815262" intensity="1.854509e-02" type="0"/>
    <Peak1D F1="-156.079559" intensity="1.797914e-02" type="0"/>
    <Peak1D F1="-156.267487" intensity="1.516620e-02" type="0"/>
    <Peak1D F1="-156.356720" intensity="1.670468e-02" type="0"/>
    <Peak1D F1="-156.524689" intensity="1.672589e-02" type="0"/>
    <Peak1D F1="-156.579086" intensity="1.807401e-02" type="0"/>
    <Peak1D F1="-156.726471" intensity="1.994368e-02" type="0"/>
    <Peak1D F1="-156.798767" intensity="1.776743e-02" type="0"/>
    <Peak1D F1="-157.008560" intensity="1.645994e-02" type="0"/>
    <Peak1D F1="-157.150162" intensity="2.006589e-02" type="0"/>
    <Peak1D F1="-157.606583" intensity="1.909142e-02" type="0"/>
    <Peak1D F1="-157.899475" intensity="1.714533e-02" type="0"/>
    <Peak1D F1="-158.015915" intensity="1.503867e-02" type="0"/>
    <Peak1D F1="-158.102432" intensity="1.771360e-02" type="0"/>
    <Peak1D F1="-158.282455" intensity="1.642723e-02" type="0"/>
    <Peak1D F1="-158.355942" intensity="1.547201e-02" type="0"/>
    <Peak1D F1="-158.401901" intensity="1.461317e-02" type="0"/>
    <Peak1D F1="-158.528961" intensity="1.572249e-02" type="0"/>
    <Peak1D F1="-159.003662" intensity="1.458935e-02" type="0"/>
    <Peak1D F1="-159.508911" intensity="1.407430e-02" type="0"/>
    <Peak1D F1="-159.867874" intensity="1.705082e-02" type="0"/>
    <Peak1D F1="-160.052368" intensity="1.665292e-02" type="0"/>
    <Peak1D F1="-160.352280" intensity="1.448614e-02" type="0"/>
    <Peak1D F1="-160.471436" intensity="1.493714e-02" type="0"/>
    <Peak1D F1="-160.494370" intensity="1.464142e-02" type="0"/>
    <Peak1D F1="-160.709915" intensity="1.730165e-02" type="0"/>
    <Peak1D F1="-161.105042" intensity="1.638083e-02" type="0"/>
    <Peak1D F1="-161.184189" intensity="1.480216e-02" type="0"/>
    <Peak1D F1="-161.905045" intensity="1.524824e-02" type="0"/>
    <Peak1D F1="-163.135010" intensity="1.465237e-02" type="0"/>
    <Peak1D F1="-205.085693" intensity="1.368051e-02" type="0"/>
    <Peak1D F1="-207.549942" intensity="1.366500e-02" type="0"/>
    <Peak1D F1="-207.752090" intensity="1.499825e-02" type="0"/>
    <Peak1D F1="-208.060043" intensity="1.360399e-02" type="0"/>
    <Peak1D F1="-208.270111" intensity="1.382110e-02" type="0"/>
    <Peak1D F1="-208.354095" intensity="1.446201e-02" type="0"/>
    <Peak1D F1="-208.812683" intensity="1.372359e-02" type="0"/>
    <Peak1D F1="-209.059372" intensity="1.412207e-02" type="0"/>
    <Peak1D F1="-209.486053" intensity="1.588677e-02" type="0"/>
    <Peak1D F1="-209.757507" intensity="1.502159e-02" type="0"/>
    <Peak1D F1="-211.085098" intensity="1.792435e-02" type="0"/>
    <Peak1D F1="-212.170929" intensity="1.562344e-02" type="0"/>
    <Peak1D F1="-212.756653" intensity="1.437593e-02" type="0"/>
    <Peak1D F1="-213.817276" intensity="1.426217e-02" type="0"/>
    <Peak1D F1="-213.947983" intensity="1.530125e-02" type="0"/>
    <Peak1D F1="-214.060181" intensity="1.570722e-02" type="0"/>
    <Peak1D F1="-214.346390" intensity="1.515156e-02" type="0"/>
    <Peak1D F1="-214.491348" intensity="1.680654e-02" type="0"/>
    <Peak1D F1="-215.102020" intensity="1.377352e-02" type="0"/>
    <Peak1D F1="-216.683273" intensity="1.382653e-02" type="0"/>
    <Peak1D F1="-217.975327" intensity="1.479714e-02" type="0"/>
  </PeakList1D>
</PeakList>
