# Supplementary material for: Tuning Photophysical and Chiroptical Properties of [7]Helicene through Formation of Imidazole-Based Push–Pull Systems
Source: J Org Chem. 2026 May 19;91(22):7391–9. doi: 10.1021/acs.joc.6c00092 (PMC13247978; doi:10.1021/acs.joc.6c00092)
Supplement: Supplementary file 1 [file jo6c00092_si_001.zip › Imidazole_NMR/1-CF3/1H/audita.txt]

##TITLE= Audit trail, TopSpin 3.5 pl 7
##JCAMPDX= 5.01
##ORIGIN= Bruker BioSpin GmbH
##OWNER= gamos
$$ /opt/topspin3.5pl7/data/gamos/data/jakubec/nmr/MJ-1706/20/audita.txt
##AUDIT TRAIL=  $$ (NUMBER, WHEN, WHO, WHERE, PROCESS, VERSION, WHAT)
(   1,<2025-09-30 11:33:03.226 +0200>,<gamos>,<i400>,<go4>,<TopSpin 3.5.7>,
      <created by zg
	started at 2025-09-30 11:32:29.984 +0200,
	POWCHK enabled, PULCHK disabled,
       configuration hash MD5:
       A3 A1 17 D0 55 64 7A B1 3A CB 89 C8 1D 51 79 E2
       data hash MD5: 64K
       70 CA D7 AD 64 C4 15 68 32 A3 3C 51 59 39 72 84>)
(   2,<2025-09-30 11:33:03.270 +0200>,<gamos>,<i400>,<audit>,<TopSpin 3.5.7>,
      <user comment:
       ICON-NMR User ID: jakubec
       data hash MD5: 64K
       70 CA D7 AD 64 C4 15 68 32 A3 3C 51 59 39 72 84>)
##END=

$$ hash MD5
$$ 0A E9 BE 00 98 05 EA C1 41 E9 09 AA 2D A3 AC 83
