# Supplementary material for: Tuning Photophysical and Chiroptical Properties of [7]Helicene through Formation of Imidazole-Based Push–Pull Systems
Source: J Org Chem. 2026 May 19;91(22):7391–9. doi: 10.1021/acs.joc.6c00092 (PMC13247978; doi:10.1021/acs.joc.6c00092)
Supplement: Supplementary file 1 [file jo6c00092_si_001.zip › Imidazole_NMR/1-CF3/1H/pdata/1/auditp.txt]

##TITLE= Audit trail, TopSpin 3.5 pl 7
##JCAMPDX= 5.01
##ORIGIN= Bruker BioSpin GmbH
##OWNER= gamos
$$ /opt/topspin3.5pl7/data/gamos/data/jakubec/nmr/MJ-1706/20/pdata/1/auditp.txt
##AUDIT TRAIL=  $$ (NUMBER, WHEN, WHO, WHERE, PROCESS, VERSION, WHAT)
(   1,<2025-09-30 11:33:03.226 +0200>,<gamos>,<i400>,<go4>,<TopSpin 3.5.7>,
      <created by zg
	started at 2025-09-30 11:32:29.984 +0200,
	POWCHK enabled, PULCHK disabled,
       configuration hash MD5:
       A3 A1 17 D0 55 64 7A B1 3A CB 89 C8 1D 51 79 E2
       data hash MD5: 64K
       70 CA D7 AD 64 C4 15 68 32 A3 3C 51 59 39 72 84>)
(   2,<2025-09-30 11:33:03.270 +0200>,<gamos>,<i400>,<audit>,<TopSpin 3.5.7>,
      <user comment:
       ICON-NMR User ID: jakubec
       data hash MD5: 64K
       70 CA D7 AD 64 C4 15 68 32 A3 3C 51 59 39 72 84>)
(   3,<2025-09-30 11:33:03.689 +0200>,<gamos>,<i400>,<proc1d>,<TopSpin 3.5.7>,
      <Start of raw data processing
       ef LB = 0.3 FT_mod = 6 PKNL = 1 SI = 64K 
       data hash MD5: 64K
       C8 BF 4B C7 E0 ED F0 E0 EA A0 F9 82 91 C1 8A CE>)
(   4,<2025-09-30 11:33:04.000 +0200>,<gamos>,<i400>,<proc1d>,<TopSpin 3.5.7>,
      <apk 
       data hash MD5: 64K
       08 F4 51 BC 90 6D E7 DE DB 07 08 91 13 CE 5D 0B>)
(   5,<2025-09-30 11:33:04.030 +0200>,<gamos>,<i400>,<proc1d>,<TopSpin 3.5.7>,
      <abs ABSG = 5 
       data hash MD5: 64K
       F6 B6 A3 B3 39 EE FB 2B 6B DD 21 95 48 5D AC E4>)
##END=

$$ hash MD5
$$ FC DA 78 EA DA AB 54 D6 CC BF D9 82 FE 7A 16 05
