# Supplementary material for: Tuning Photophysical and Chiroptical Properties of [7]Helicene through Formation of Imidazole-Based Push–Pull Systems
Source: J Org Chem. 2026 May 19;91(22):7391–9. doi: 10.1021/acs.joc.6c00092 (PMC13247978; doi:10.1021/acs.joc.6c00092)
Supplement: Supplementary file 1 [file jo6c00092_si_001.zip › Imidazole_NMR/1-CF3/1H/pdata/1/peaklist.xml]

<?xml version="1.0" encoding="UTF-8"?>
<PeakList>
  <PeakList1D>
    <PeakList1DHeader creator="gamos" date="2025-09-30T11:33:04.037+02:00" expNo="20" name="MJ-1706" owner="" procNo="1" source="/opt/topspin3.5pl7/data/gamos/data/jakubec/nmr">
      <PeakPickDetails>F1=16.187771ppm, F2=-3.837772ppm, MI=0.00cm, MAXI=10000.00cm, PC=1.000
      </PeakPickDetails>
    </PeakList1DHeader>
    <Peak1D F1="9.894009" intensity="7.601174e-02" type="0"/>
    <Peak1D F1="9.874501" intensity="8.090199e-02" type="0"/>
    <Peak1D F1="9.541327" intensity="4.351554e-02" type="0"/>
    <Peak1D F1="9.340808" intensity="4.685039e-02" type="0"/>
    <Peak1D F1="9.244940" intensity="5.705454e-02" type="0"/>
    <Peak1D F1="9.223837" intensity="8.021435e-02" type="0"/>
    <Peak1D F1="9.178468" intensity="6.125344e-02" type="0"/>
    <Peak1D F1="9.157951" intensity="6.498266e-02" type="0"/>
    <Peak1D F1="9.042125" intensity="7.034589e+00" type="0"/>
    <Peak1D F1="9.021597" intensity="7.340685e+00" type="0"/>
    <Peak1D F1="8.813698" intensity="4.841372e-02" type="0"/>
    <Peak1D F1="8.591600" intensity="4.760276e-02" type="0"/>
    <Peak1D F1="8.417331" intensity="5.295843e-02" type="0"/>
    <Peak1D F1="8.409457" intensity="5.170668e-02" type="0"/>
    <Peak1D F1="8.391207" intensity="6.943860e-02" type="0"/>
    <Peak1D F1="8.346996" intensity="8.684495e-02" type="0"/>
    <Peak1D F1="8.323723" intensity="9.204501e-02" type="0"/>
    <Peak1D F1="8.305619" intensity="1.008815e-01" type="0"/>
    <Peak1D F1="8.285280" intensity="1.219518e-01" type="0"/>
    <Peak1D F1="8.228768" intensity="1.226449e-01" type="0"/>
    <Peak1D F1="8.146825" intensity="7.059683e+00" type="0"/>
    <Peak1D F1="8.126179" intensity="6.730727e+00" type="0"/>
    <Peak1D F1="8.019566" intensity="2.471148e-01" type="0"/>
    <Peak1D F1="7.995112" intensity="2.433587e-01" type="0"/>
    <Peak1D F1="7.962639" intensity="3.061126e-01" type="0"/>
    <Peak1D F1="7.945299" intensity="3.500872e-01" type="0"/>
    <Peak1D F1="7.923207" intensity="3.658772e-01" type="0"/>
    <Peak1D F1="7.841536" intensity="1.063177e+01" type="0"/>
    <Peak1D F1="7.821523" intensity="1.500000e+01" type="0"/>
    <Peak1D F1="7.794311" intensity="4.811381e+00" type="0"/>
    <Peak1D F1="7.771053" intensity="8.523355e+00" type="0"/>
    <Peak1D F1="7.759735" intensity="4.736270e+00" type="0"/>
    <Peak1D F1="7.749166" intensity="7.857474e+00" type="0"/>
    <Peak1D F1="7.683786" intensity="2.745071e+00" type="0"/>
    <Peak1D F1="7.663754" intensity="1.060637e+01" type="0"/>
    <Peak1D F1="7.641850" intensity="1.216812e+01" type="0"/>
    <Peak1D F1="7.636884" intensity="1.142831e+01" type="0"/>
    <Peak1D F1="7.615732" intensity="9.158658e+00" type="0"/>
    <Peak1D F1="7.609694" intensity="7.726280e+00" type="0"/>
    <Peak1D F1="7.587885" intensity="7.574738e+00" type="0"/>
    <Peak1D F1="7.549820" intensity="4.530679e+00" type="0"/>
    <Peak1D F1="7.530441" intensity="3.322797e+00" type="0"/>
    <Peak1D F1="7.489852" intensity="3.739762e-01" type="0"/>
    <Peak1D F1="7.456488" intensity="6.817404e+00" type="0"/>
    <Peak1D F1="7.435210" intensity="6.084865e+00" type="0"/>
    <Peak1D F1="7.415941" intensity="7.002371e+00" type="0"/>
    <Peak1D F1="7.394760" intensity="5.747424e+00" type="0"/>
    <Peak1D F1="7.373638" intensity="7.783017e+00" type="0"/>
    <Peak1D F1="7.352377" intensity="6.969954e+00" type="0"/>
    <Peak1D F1="7.317180" intensity="5.119367e+00" type="0"/>
    <Peak1D F1="7.297388" intensity="5.963210e+00" type="0"/>
    <Peak1D F1="7.284207" intensity="2.092907e+01" type="0"/>
    <Peak1D F1="7.263253" intensity="5.401983e+00" type="0"/>
    <Peak1D F1="7.214549" intensity="2.075667e-01" type="0"/>
    <Peak1D F1="7.194250" intensity="2.399144e-01" type="0"/>
    <Peak1D F1="7.143653" intensity="5.314910e+00" type="0"/>
    <Peak1D F1="7.122549" intensity="5.655214e+00" type="0"/>
    <Peak1D F1="7.101277" intensity="5.239557e+00" type="0"/>
    <Peak1D F1="7.080166" intensity="5.464002e+00" type="0"/>
    <Peak1D F1="7.019681" intensity="2.081327e-01" type="0"/>
    <Peak1D F1="7.011496" intensity="1.787006e-01" type="0"/>
    <Peak1D F1="6.994802" intensity="1.908730e-01" type="0"/>
    <Peak1D F1="6.946966" intensity="4.254535e+00" type="0"/>
    <Peak1D F1="6.929259" intensity="7.579134e+00" type="0"/>
    <Peak1D F1="6.910324" intensity="3.865115e+00" type="0"/>
    <Peak1D F1="6.878853" intensity="9.520582e-02" type="0"/>
    <Peak1D F1="6.780432" intensity="4.622654e-02" type="0"/>
    <Peak1D F1="6.732956" intensity="7.622832e-02" type="0"/>
    <Peak1D F1="6.712430" intensity="5.733830e-02" type="0"/>
    <Peak1D F1="6.696715" intensity="5.815625e-02" type="0"/>
    <Peak1D F1="6.656439" intensity="7.707566e-02" type="0"/>
    <Peak1D F1="6.630740" intensity="7.550035e-02" type="0"/>
    <Peak1D F1="6.605992" intensity="9.097369e-02" type="0"/>
    <Peak1D F1="6.587401" intensity="8.795438e-02" type="0"/>
    <Peak1D F1="6.567531" intensity="9.111897e-02" type="0"/>
    <Peak1D F1="6.560759" intensity="8.470921e-02" type="0"/>
    <Peak1D F1="6.539270" intensity="1.349999e-01" type="0"/>
    <Peak1D F1="6.522208" intensity="1.595520e-01" type="0"/>
    <Peak1D F1="6.474168" intensity="2.920035e+00" type="0"/>
    <Peak1D F1="6.455338" intensity="4.451575e+00" type="0"/>
    <Peak1D F1="6.435770" intensity="2.788753e+00" type="0"/>
    <Peak1D F1="6.427016" intensity="3.014513e+00" type="0"/>
    <Peak1D F1="6.407982" intensity="4.331336e+00" type="0"/>
    <Peak1D F1="6.388625" intensity="2.477015e+00" type="0"/>
    <Peak1D F1="6.253974" intensity="4.609134e-02" type="0"/>
    <Peak1D F1="5.540504" intensity="7.511500e-02" type="0"/>
    <Peak1D F1="5.386008" intensity="5.585897e-02" type="0"/>
    <Peak1D F1="5.322211" intensity="8.950594e+00" type="0"/>
    <Peak1D F1="4.178063" intensity="1.136076e-01" type="0"/>
    <Peak1D F1="4.160741" intensity="2.919251e-01" type="0"/>
    <Peak1D F1="4.142570" intensity="3.005339e-01" type="0"/>
    <Peak1D F1="4.124608" intensity="1.146697e-01" type="0"/>
    <Peak1D F1="2.384494" intensity="2.109474e-01" type="0"/>
    <Peak1D F1="2.336931" intensity="4.358925e-02" type="0"/>
    <Peak1D F1="2.196444" intensity="1.823090e+00" type="0"/>
    <Peak1D F1="2.087035" intensity="5.285054e-02" type="0"/>
    <Peak1D F1="2.074084" intensity="1.246272e+00" type="0"/>
    <Peak1D F1="2.036028" intensity="4.421631e-02" type="0"/>
    <Peak1D F1="1.784789" intensity="1.022228e-01" type="0"/>
    <Peak1D F1="1.695831" intensity="7.871190e-02" type="0"/>
    <Peak1D F1="1.676913" intensity="1.014777e-01" type="0"/>
    <Peak1D F1="1.656226" intensity="1.382552e-01" type="0"/>
    <Peak1D F1="1.612850" intensity="6.537964e+00" type="0"/>
    <Peak1D F1="1.533077" intensity="7.501639e-02" type="0"/>
    <Peak1D F1="1.494287" intensity="6.752730e-02" type="0"/>
    <Peak1D F1="1.468474" intensity="6.184138e-02" type="0"/>
    <Peak1D F1="1.446545" intensity="8.266695e-02" type="0"/>
    <Peak1D F1="1.420450" intensity="7.684125e-02" type="0"/>
    <Peak1D F1="1.412555" intensity="7.201903e-02" type="0"/>
    <Peak1D F1="1.375797" intensity="2.392914e-01" type="0"/>
    <Peak1D F1="1.326795" intensity="2.961032e-01" type="0"/>
    <Peak1D F1="1.306052" intensity="5.874825e-01" type="0"/>
    <Peak1D F1="1.287098" intensity="2.118145e+00" type="0"/>
    <Peak1D F1="1.270436" intensity="5.737169e-01" type="0"/>
    <Peak1D F1="1.242609" intensity="1.731563e-01" type="0"/>
    <Peak1D F1="1.142877" intensity="1.738041e-01" type="0"/>
    <Peak1D F1="1.118866" intensity="2.237483e-01" type="0"/>
    <Peak1D F1="1.087062" intensity="6.410968e-02" type="0"/>
    <Peak1D F1="1.061584" intensity="1.580644e-01" type="0"/>
    <Peak1D F1="0.998597" intensity="5.033265e-02" type="0"/>
    <Peak1D F1="0.959230" intensity="6.364528e-02" type="0"/>
    <Peak1D F1="0.921559" intensity="1.461664e-01" type="0"/>
    <Peak1D F1="0.911748" intensity="2.112984e-01" type="0"/>
    <Peak1D F1="0.863668" intensity="1.403871e-01" type="0"/>
    <Peak1D F1="0.106569" intensity="5.229222e-02" type="0"/>
    <Peak1D F1="-0.865419" intensity="4.354091e-02" type="0"/>
  </PeakList1D>
</PeakList>
