# Supplementary material for: Tuning Photophysical and Chiroptical Properties of [7]Helicene through Formation of Imidazole-Based Push–Pull Systems
Source: J Org Chem. 2026 May 19;91(22):7391–9. doi: 10.1021/acs.joc.6c00092 (PMC13247978; doi:10.1021/acs.joc.6c00092)
Supplement: Supplementary file 1 [file jo6c00092_si_001.zip › Imidazole_NMR/1-CN/13C/pdata/1/auditp.txt]

##TITLE= Audit trail, TopSpin 3.5 pl 7
##JCAMPDX= 5.01
##ORIGIN= Bruker BioSpin GmbH
##OWNER= gamos
$$ /opt/topspin3.5pl7/data/gamos/data/jakubec/nmr/MJ-1707/21/pdata/1/auditp.txt
##AUDIT TRAIL=  $$ (NUMBER, WHEN, WHO, WHERE, PROCESS, VERSION, WHAT)
(   1,<2025-10-01 13:26:51.464 +0200>,<gamos>,<i400>,<go4>,<TopSpin 3.5.7>,
      <created by zg
	started at 2025-10-01 11:38:04.822 +0200,
	POWCHK enabled, PULCHK disabled,
       configuration hash MD5:
       A3 A1 17 D0 55 64 7A B1 3A CB 89 C8 1D 51 79 E2
       data hash MD5: 64K
       93 46 EA 2D 0A 18 E8 C0 7C 09 34 72 3A 81 DE D4>)
(   2,<2025-10-01 13:26:51.505 +0200>,<gamos>,<i400>,<audit>,<TopSpin 3.5.7>,
      <user comment:
       ICON-NMR User ID: jakubec
       data hash MD5: 64K
       93 46 EA 2D 0A 18 E8 C0 7C 09 34 72 3A 81 DE D4>)
(   3,<2025-10-01 13:26:55.252 +0200>,<gamos>,<i400>,<proc1d>,<TopSpin 3.5.7>,
      <Start of raw data processing
       ef LB = 1 FT_mod = 6 PKNL = 1 SI = 32K 
       data hash MD5: 32K
       EF 93 F9 3D 90 38 54 51 08 E7 76 97 03 4E 22 93>)
(   4,<2025-10-01 13:26:55.413 +0200>,<gamos>,<i400>,<proc1d>,<TopSpin 3.5.7>,
      <apk 
       data hash MD5: 32K
       90 A8 77 75 A7 E1 41 ED 6A B2 3C CA 99 D1 36 B7>)
(   5,<2025-10-01 13:26:55.444 +0200>,<gamos>,<i400>,<proc1d>,<TopSpin 3.5.7>,
      <abs ABSG = 5 
       data hash MD5: 32K
       11 E0 88 B1 86 93 42 11 4C A1 BA ED 0E 94 DF A9>)
##END=

$$ hash MD5
$$ D5 D9 F7 4F 21 6D 02 A9 2D BB AA E3 7B 13 72 3F
