# Supplementary material for: Tuning Photophysical and Chiroptical Properties of [7]Helicene through Formation of Imidazole-Based Push–Pull Systems
Source: J Org Chem. 2026 May 19;91(22):7391–9. doi: 10.1021/acs.joc.6c00092 (PMC13247978; doi:10.1021/acs.joc.6c00092)
Supplement: Supplementary file 1 [file jo6c00092_si_001.zip › Imidazole_NMR/1-CN/13C/pdata/1/parm.txt]

Current Data Parameters
NAME            MJ-1707              
EXPNO                21              
PROCNO                1              

F2 - Acquisition Parameters
Date_          20251001              
Time              13.26 h            
INSTRUM           spect              
PROBHD   Z116098_0449 (              
PULPROG          zgpg30              
TD                65536              
SOLVENT           CDCl3              
NS                 1900              
DS                    4              
SWH           24038.461 Hz           
FIDRES         0.733596 Hz           
AQ            1.3631488 sec          
RG               203.67              
DW               20.800 usec         
DE                 6.50 usec         
TE                298.0 K            
D1           2.00000000 sec          
D11          0.03000000 sec          
TD0                   1              
SFO1        100.6228298 MHz          
NUC1                13C              
P1                10.00 usec         
PLW1        63.00000000 W            
SFO2        400.1316005 MHz          
NUC2                 1H              
CPDPRG[2        waltz16              
PCPD2             90.00 usec         
PLW2        16.00000000 W            
PLW12        0.18777999 W            
PLW13        0.09445100 W            

F2 - Processing parameters
SI                32768              
SF          100.6127685 MHz          
WDW                  EM              
SSB      0              
LB                 1.00 Hz           
GB       0              
PC                 1.40              
