# Supplementary material for: Tuning Photophysical and Chiroptical Properties of [7]Helicene through Formation of Imidazole-Based Push–Pull Systems
Source: J Org Chem. 2026 May 19;91(22):7391–9. doi: 10.1021/acs.joc.6c00092 (PMC13247978; doi:10.1021/acs.joc.6c00092)
Supplement: Supplementary file 1 [file jo6c00092_si_001.zip › Imidazole_NMR/1-CN/13C/pdata/1/peaklist.xml]

<?xml version="1.0" encoding="UTF-8"?>
<PeakList>
  <PeakList1D>
    <PeakList1DHeader creator="gamos" date="2025-10-01T13:26:55.454+02:00" expNo="21" name="MJ-1707" owner="" procNo="1" source="/opt/topspin3.5pl7/data/gamos/data/jakubec/nmr">
      <PeakPickDetails>F1=219.460297ppm, F2=-19.460289ppm, MI=0.00cm, MAXI=10000.00cm, PC=1.400
      </PeakPickDetails>
    </PeakList1DHeader>
    <Peak1D F1="149.365158" intensity="2.361407e+00" type="0"/>
    <Peak1D F1="138.469589" intensity="2.545812e+00" type="0"/>
    <Peak1D F1="138.408478" intensity="3.645259e+00" type="0"/>
    <Peak1D F1="134.902908" intensity="2.800490e+00" type="0"/>
    <Peak1D F1="132.071640" intensity="1.484409e+01" type="0"/>
    <Peak1D F1="131.728134" intensity="4.343601e+00" type="0"/>
    <Peak1D F1="131.684784" intensity="4.312086e+00" type="0"/>
    <Peak1D F1="130.677505" intensity="7.192331e+00" type="0"/>
    <Peak1D F1="130.634949" intensity="4.760514e+00" type="0"/>
    <Peak1D F1="130.502594" intensity="5.181131e+00" type="0"/>
    <Peak1D F1="130.034073" intensity="2.640365e+00" type="0"/>
    <Peak1D F1="129.645050" intensity="1.500000e+01" type="0"/>
    <Peak1D F1="129.606628" intensity="4.191442e+00" type="0"/>
    <Peak1D F1="129.371445" intensity="2.745989e+00" type="0"/>
    <Peak1D F1="129.219131" intensity="3.183893e+00" type="0"/>
    <Peak1D F1="129.152374" intensity="4.871183e+00" type="0"/>
    <Peak1D F1="129.023438" intensity="5.179204e+00" type="0"/>
    <Peak1D F1="128.688705" intensity="5.282178e+00" type="0"/>
    <Peak1D F1="127.245064" intensity="5.607262e+00" type="0"/>
    <Peak1D F1="127.148224" intensity="5.017734e+00" type="0"/>
    <Peak1D F1="126.603760" intensity="5.474992e+00" type="0"/>
    <Peak1D F1="126.551544" intensity="5.404033e+00" type="0"/>
    <Peak1D F1="126.432022" intensity="5.136119e+00" type="0"/>
    <Peak1D F1="126.086052" intensity="3.543771e+00" type="0"/>
    <Peak1D F1="125.958893" intensity="5.248552e+00" type="0"/>
    <Peak1D F1="125.245255" intensity="5.376205e+00" type="0"/>
    <Peak1D F1="125.094238" intensity="5.344179e+00" type="0"/>
    <Peak1D F1="125.000504" intensity="4.599622e+00" type="0"/>
    <Peak1D F1="124.823418" intensity="5.328255e+00" type="0"/>
    <Peak1D F1="124.744354" intensity="4.632796e+00" type="0"/>
    <Peak1D F1="124.505661" intensity="2.724083e+00" type="0"/>
    <Peak1D F1="123.751724" intensity="5.617672e+00" type="0"/>
    <Peak1D F1="123.522675" intensity="5.041031e+00" type="0"/>
    <Peak1D F1="123.140739" intensity="2.700146e+00" type="0"/>
    <Peak1D F1="121.411842" intensity="3.253453e+00" type="0"/>
    <Peak1D F1="120.929367" intensity="4.647512e+00" type="0"/>
    <Peak1D F1="118.808220" intensity="4.672089e+00" type="0"/>
    <Peak1D F1="118.561012" intensity="2.315579e+00" type="0"/>
    <Peak1D F1="112.264938" intensity="3.162304e+00" type="0"/>
    <Peak1D F1="77.348137" intensity="1.358564e+02" type="0"/>
    <Peak1D F1="77.232735" intensity="7.586510e+00" type="0"/>
    <Peak1D F1="77.030060" intensity="1.391477e+02" type="0"/>
    <Peak1D F1="76.713074" intensity="1.348524e+02" type="0"/>
  </PeakList1D>
</PeakList>
