# Supplementary material for: Tuning Photophysical and Chiroptical Properties of [7]Helicene through Formation of Imidazole-Based Push–Pull Systems
Source: J Org Chem. 2026 May 19;91(22):7391–9. doi: 10.1021/acs.joc.6c00092 (PMC13247978; doi:10.1021/acs.joc.6c00092)
Supplement: Supplementary file 1 [file jo6c00092_si_001.zip › Imidazole_NMR/1-CN/1H/audita.txt]

##TITLE= Audit trail, TopSpin 3.5 pl 7
##JCAMPDX= 5.01
##ORIGIN= Bruker BioSpin GmbH
##OWNER= gamos
$$ /opt/topspin3.5pl7/data/gamos/data/jakubec/nmr/MJ-1707/20/audita.txt
##AUDIT TRAIL=  $$ (NUMBER, WHEN, WHO, WHERE, PROCESS, VERSION, WHAT)
(   1,<2025-10-01 11:37:01.792 +0200>,<gamos>,<i400>,<go4>,<TopSpin 3.5.7>,
      <created by zg
	started at 2025-10-01 11:36:28.519 +0200,
	POWCHK enabled, PULCHK disabled,
       configuration hash MD5:
       A3 A1 17 D0 55 64 7A B1 3A CB 89 C8 1D 51 79 E2
       data hash MD5: 64K
       6B 05 54 20 FB 0B 68 4F A6 37 24 AB B5 7B 4A 31>)
(   2,<2025-10-01 11:37:01.832 +0200>,<gamos>,<i400>,<audit>,<TopSpin 3.5.7>,
      <user comment:
       ICON-NMR User ID: jakubec
       data hash MD5: 64K
       6B 05 54 20 FB 0B 68 4F A6 37 24 AB B5 7B 4A 31>)
##END=

$$ hash MD5
$$ 0D 82 BD 0A 6A 93 6B D9 4B 48 92 A1 5F F3 6B 28
