# Supplementary material for: Tuning Photophysical and Chiroptical Properties of [7]Helicene through Formation of Imidazole-Based Push–Pull Systems
Source: J Org Chem. 2026 May 19;91(22):7391–9. doi: 10.1021/acs.joc.6c00092 (PMC13247978; doi:10.1021/acs.joc.6c00092)
Supplement: Supplementary file 1 [file jo6c00092_si_001.zip › Imidazole_NMR/1-CN/1H/pdata/1/auditp.txt]

##TITLE= Audit trail, TopSpin 3.5 pl 7
##JCAMPDX= 5.01
##ORIGIN= Bruker BioSpin GmbH
##OWNER= gamos
$$ /opt/topspin3.5pl7/data/gamos/data/jakubec/nmr/MJ-1707/20/pdata/1/auditp.txt
##AUDIT TRAIL=  $$ (NUMBER, WHEN, WHO, WHERE, PROCESS, VERSION, WHAT)
(   1,<2025-10-01 11:37:01.792 +0200>,<gamos>,<i400>,<go4>,<TopSpin 3.5.7>,
      <created by zg
	started at 2025-10-01 11:36:28.519 +0200,
	POWCHK enabled, PULCHK disabled,
       configuration hash MD5:
       A3 A1 17 D0 55 64 7A B1 3A CB 89 C8 1D 51 79 E2
       data hash MD5: 64K
       6B 05 54 20 FB 0B 68 4F A6 37 24 AB B5 7B 4A 31>)
(   2,<2025-10-01 11:37:01.832 +0200>,<gamos>,<i400>,<audit>,<TopSpin 3.5.7>,
      <user comment:
       ICON-NMR User ID: jakubec
       data hash MD5: 64K
       6B 05 54 20 FB 0B 68 4F A6 37 24 AB B5 7B 4A 31>)
(   3,<2025-10-01 11:37:02.245 +0200>,<gamos>,<i400>,<proc1d>,<TopSpin 3.5.7>,
      <Start of raw data processing
       ef LB = 0.3 FT_mod = 6 PKNL = 1 SI = 64K 
       data hash MD5: 64K
       43 F3 8F C7 F3 49 C3 70 C1 A5 8B F0 A1 0F F3 87>)
(   4,<2025-10-01 11:37:02.509 +0200>,<gamos>,<i400>,<proc1d>,<TopSpin 3.5.7>,
      <apk 
       data hash MD5: 64K
       22 9E 98 74 B8 C1 5C A2 EA F2 9A 87 6C 0E 36 74>)
(   5,<2025-10-01 11:37:02.537 +0200>,<gamos>,<i400>,<proc1d>,<TopSpin 3.5.7>,
      <abs ABSG = 5 
       data hash MD5: 64K
       7B 8E 69 72 A3 14 B0 F7 F7 CA 3B 8A 62 49 4B E3>)
##END=

$$ hash MD5
$$ 1E AD F1 C7 10 0E C5 83 6E BC F7 85 A8 3E E2 9B
