# Supplementary material for: Tuning Photophysical and Chiroptical Properties of [7]Helicene through Formation of Imidazole-Based Push–Pull Systems
Source: J Org Chem. 2026 May 19;91(22):7391–9. doi: 10.1021/acs.joc.6c00092 (PMC13247978; doi:10.1021/acs.joc.6c00092)
Supplement: Supplementary file 1 [file jo6c00092_si_001.zip › Imidazole_NMR/1-CN/1H/pdata/1/outd]

##TITLE= Parameter file, TopSpin 3.5 pl 7
##JCAMPDX= 5.0
##DATATYPE= Parameter Values
##NPOINTS= 1	$$ modification sequence number
##ORIGIN= Bruker BioSpin GmbH
##OWNER= gamos
$$ 2025-10-01 11:32:33.345 +0200  gamos@i400
$$ /opt/topspin3.5pl7/prog/curdir/changer/inmrchanger/Oct01-2025-1129-jakubec/2/2.122/data/nmr/MJ-1707/20/pdata/1/outd
$$ process /opt/topspin3.5pl7/prog/mod/xwish3
##$CURPLOT= <>
##$CURPRIN= <$>
##$DFORMAT= <normdp>
##$LAYOUT= <+/1D_H.xwp>
##$LFORMAT= <normlp>
##$PFORMAT= <normpl>
##END=
