# Supplementary material for: Tuning Photophysical and Chiroptical Properties of [7]Helicene through Formation of Imidazole-Based Push–Pull Systems
Source: J Org Chem. 2026 May 19;91(22):7391–9. doi: 10.1021/acs.joc.6c00092 (PMC13247978; doi:10.1021/acs.joc.6c00092)
Supplement: Supplementary file 1 [file jo6c00092_si_001.zip › Imidazole_NMR/1-CN/1H/pdata/1/peaklist.xml]

<?xml version="1.0" encoding="UTF-8"?>
<PeakList>
  <PeakList1D>
    <PeakList1DHeader creator="gamos" date="2025-10-01T11:37:02.543+02:00" expNo="20" name="MJ-1707" owner="" procNo="1" source="/opt/topspin3.5pl7/data/gamos/data/jakubec/nmr">
      <PeakPickDetails>F1=16.087130ppm, F2=-3.938411ppm, MI=0.00cm, MAXI=10000.00cm, PC=1.000
      </PeakPickDetails>
    </PeakList1DHeader>
    <Peak1D F1="12.970760" intensity="5.755718e-02" type="0"/>
    <Peak1D F1="10.555561" intensity="5.655381e-02" type="0"/>
    <Peak1D F1="10.197126" intensity="5.840173e-02" type="0"/>
    <Peak1D F1="9.035872" intensity="6.647976e-02" type="0"/>
    <Peak1D F1="8.988350" intensity="8.970290e-02" type="0"/>
    <Peak1D F1="8.917525" intensity="5.316079e+00" type="0"/>
    <Peak1D F1="8.897036" intensity="5.466818e+00" type="0"/>
    <Peak1D F1="8.329194" intensity="6.374823e-02" type="0"/>
    <Peak1D F1="8.268587" intensity="5.573410e-02" type="0"/>
    <Peak1D F1="8.244379" intensity="6.460575e-02" type="0"/>
    <Peak1D F1="8.182975" intensity="7.580867e-02" type="0"/>
    <Peak1D F1="8.159965" intensity="8.167791e-02" type="0"/>
    <Peak1D F1="8.120052" intensity="1.090860e-01" type="0"/>
    <Peak1D F1="8.046723" intensity="5.405682e+00" type="0"/>
    <Peak1D F1="8.026144" intensity="5.086170e+00" type="0"/>
    <Peak1D F1="7.991376" intensity="9.333156e-02" type="0"/>
    <Peak1D F1="7.984756" intensity="1.021861e-01" type="0"/>
    <Peak1D F1="7.963877" intensity="1.063611e-01" type="0"/>
    <Peak1D F1="7.939089" intensity="1.648884e-01" type="0"/>
    <Peak1D F1="7.915253" intensity="1.789263e-01" type="0"/>
    <Peak1D F1="7.898963" intensity="1.675053e-01" type="0"/>
    <Peak1D F1="7.838056" intensity="2.691917e-01" type="0"/>
    <Peak1D F1="7.821788" intensity="2.941767e-01" type="0"/>
    <Peak1D F1="7.779510" intensity="4.426642e-01" type="0"/>
    <Peak1D F1="7.731638" intensity="1.021295e+01" type="0"/>
    <Peak1D F1="7.711711" intensity="1.500000e+01" type="0"/>
    <Peak1D F1="7.694060" intensity="2.924354e+00" type="0"/>
    <Peak1D F1="7.684077" intensity="3.306810e+00" type="0"/>
    <Peak1D F1="7.667127" intensity="6.143258e+00" type="0"/>
    <Peak1D F1="7.645905" intensity="5.768609e+00" type="0"/>
    <Peak1D F1="7.598964" intensity="2.223481e+00" type="0"/>
    <Peak1D F1="7.579494" intensity="3.812551e+00" type="0"/>
    <Peak1D F1="7.563928" intensity="7.125698e+00" type="0"/>
    <Peak1D F1="7.551706" intensity="1.050573e+01" type="0"/>
    <Peak1D F1="7.543399" intensity="7.224963e+00" type="0"/>
    <Peak1D F1="7.531177" intensity="8.185706e+00" type="0"/>
    <Peak1D F1="7.505776" intensity="4.849485e+00" type="0"/>
    <Peak1D F1="7.484570" intensity="5.913326e+00" type="0"/>
    <Peak1D F1="7.446007" intensity="3.973735e+00" type="0"/>
    <Peak1D F1="7.427001" intensity="3.019929e+00" type="0"/>
    <Peak1D F1="7.357039" intensity="5.480875e+00" type="0"/>
    <Peak1D F1="7.335763" intensity="4.860605e+00" type="0"/>
    <Peak1D F1="7.317134" intensity="5.671407e+00" type="0"/>
    <Peak1D F1="7.295865" intensity="4.636991e+00" type="0"/>
    <Peak1D F1="7.257882" intensity="5.978047e+00" type="0"/>
    <Peak1D F1="7.236711" intensity="5.411007e+00" type="0"/>
    <Peak1D F1="7.215197" intensity="4.356117e+00" type="0"/>
    <Peak1D F1="7.195150" intensity="5.168029e+00" type="0"/>
    <Peak1D F1="7.183709" intensity="2.163798e+01" type="0"/>
    <Peak1D F1="7.160866" intensity="4.560176e+00" type="0"/>
    <Peak1D F1="7.116086" intensity="1.650615e-01" type="0"/>
    <Peak1D F1="7.091236" intensity="1.871158e-01" type="0"/>
    <Peak1D F1="7.025199" intensity="4.376836e+00" type="0"/>
    <Peak1D F1="7.004152" intensity="4.647726e+00" type="0"/>
    <Peak1D F1="6.982402" intensity="4.306841e+00" type="0"/>
    <Peak1D F1="6.961326" intensity="4.568593e+00" type="0"/>
    <Peak1D F1="6.938017" intensity="1.453274e-01" type="0"/>
    <Peak1D F1="6.919218" intensity="2.102727e-01" type="0"/>
    <Peak1D F1="6.846468" intensity="3.528250e+00" type="0"/>
    <Peak1D F1="6.828475" intensity="6.354330e+00" type="0"/>
    <Peak1D F1="6.810147" intensity="3.264727e+00" type="0"/>
    <Peak1D F1="6.770608" intensity="6.393127e-02" type="0"/>
    <Peak1D F1="6.757720" intensity="6.923601e-02" type="0"/>
    <Peak1D F1="6.624964" intensity="8.557414e-02" type="0"/>
    <Peak1D F1="6.571177" intensity="6.907061e-02" type="0"/>
    <Peak1D F1="6.555837" intensity="7.421641e-02" type="0"/>
    <Peak1D F1="6.552878" intensity="6.690476e-02" type="0"/>
    <Peak1D F1="6.521581" intensity="7.090977e-02" type="0"/>
    <Peak1D F1="6.499287" intensity="8.729748e-02" type="0"/>
    <Peak1D F1="6.479655" intensity="8.241369e-02" type="0"/>
    <Peak1D F1="6.440289" intensity="9.917010e-02" type="0"/>
    <Peak1D F1="6.370812" intensity="2.469072e+00" type="0"/>
    <Peak1D F1="6.352440" intensity="3.652000e+00" type="0"/>
    <Peak1D F1="6.332372" intensity="2.339637e+00" type="0"/>
    <Peak1D F1="6.323418" intensity="2.548829e+00" type="0"/>
    <Peak1D F1="6.304677" intensity="3.582416e+00" type="0"/>
    <Peak1D F1="6.284727" intensity="2.075628e+00" type="0"/>
    <Peak1D F1="5.442026" intensity="5.560941e-02" type="0"/>
    <Peak1D F1="5.317527" intensity="7.289812e-02" type="0"/>
    <Peak1D F1="5.284169" intensity="7.582466e-02" type="0"/>
    <Peak1D F1="5.270772" intensity="8.092575e-02" type="0"/>
    <Peak1D F1="5.251319" intensity="1.114918e-01" type="0"/>
    <Peak1D F1="5.222344" intensity="8.550429e+00" type="0"/>
    <Peak1D F1="4.378826" intensity="5.492728e-02" type="0"/>
    <Peak1D F1="4.074410" intensity="6.008814e-02" type="0"/>
    <Peak1D F1="4.040627" intensity="5.913148e-02" type="0"/>
    <Peak1D F1="2.326081" intensity="1.095092e-01" type="0"/>
    <Peak1D F1="2.095404" intensity="1.323694e-01" type="0"/>
    <Peak1D F1="1.971030" intensity="2.597603e-01" type="0"/>
    <Peak1D F1="1.791536" intensity="5.397637e-02" type="0"/>
    <Peak1D F1="1.660473" intensity="6.727737e-02" type="0"/>
    <Peak1D F1="1.609050" intensity="1.437390e-01" type="0"/>
    <Peak1D F1="1.578385" intensity="1.390878e-01" type="0"/>
    <Peak1D F1="1.497156" intensity="3.886206e+00" type="0"/>
    <Peak1D F1="1.388093" intensity="1.473915e-01" type="0"/>
    <Peak1D F1="1.357455" intensity="1.340860e-01" type="0"/>
    <Peak1D F1="1.340406" intensity="2.551653e-01" type="0"/>
    <Peak1D F1="1.249100" intensity="4.922397e-01" type="0"/>
    <Peak1D F1="1.239558" intensity="6.236214e-01" type="0"/>
    <Peak1D F1="1.201280" intensity="6.159647e-01" type="0"/>
    <Peak1D F1="1.181977" intensity="3.602846e+00" type="0"/>
    <Peak1D F1="1.056392" intensity="1.456864e-01" type="0"/>
    <Peak1D F1="1.037985" intensity="5.695107e-01" type="0"/>
    <Peak1D F1="1.017867" intensity="1.537284e-01" type="0"/>
    <Peak1D F1="0.969441" intensity="1.217233e-01" type="0"/>
    <Peak1D F1="0.953543" intensity="1.103191e-01" type="0"/>
    <Peak1D F1="0.938162" intensity="1.041243e-01" type="0"/>
    <Peak1D F1="0.918766" intensity="9.711405e-02" type="0"/>
    <Peak1D F1="0.899759" intensity="8.722478e-02" type="0"/>
    <Peak1D F1="0.866159" intensity="8.265974e-02" type="0"/>
    <Peak1D F1="0.807356" intensity="4.269083e-01" type="0"/>
    <Peak1D F1="0.780218" intensity="3.394871e-01" type="0"/>
    <Peak1D F1="0.760773" intensity="3.694235e-01" type="0"/>
    <Peak1D F1="0.706778" intensity="9.150467e-02" type="0"/>
    <Peak1D F1="0.697144" intensity="7.876053e-02" type="0"/>
    <Peak1D F1="0.660848" intensity="8.775369e-02" type="0"/>
    <Peak1D F1="0.645612" intensity="8.399216e-02" type="0"/>
    <Peak1D F1="0.629928" intensity="6.868762e-02" type="0"/>
    <Peak1D F1="0.558373" intensity="5.671519e-02" type="0"/>
    <Peak1D F1="0.268803" intensity="6.233369e-02" type="0"/>
    <Peak1D F1="0.081639" intensity="5.959118e-02" type="0"/>
    <Peak1D F1="-0.000149" intensity="3.492905e-01" type="0"/>
  </PeakList1D>
</PeakList>
