# Supplementary material for: Tuning Photophysical and Chiroptical Properties of [7]Helicene through Formation of Imidazole-Based Push–Pull Systems
Source: J Org Chem. 2026 May 19;91(22):7391–9. doi: 10.1021/acs.joc.6c00092 (PMC13247978; doi:10.1021/acs.joc.6c00092)
Supplement: Supplementary file 1 [file jo6c00092_si_001.zip › Imidazole_NMR/1-CN/1H/pdata/1/peakrng]

P    #regions in PPM
# 2025-10-01 11:37:02 +0200  gamos@i400
# low field   high field   mi   maxi
  16.0871295928955  -3.93841137227048  0.000  10000.000  # for region 1
