# Supplementary material for: Tuning Photophysical and Chiroptical Properties of [7]Helicene through Formation of Imidazole-Based Push–Pull Systems
Source: J Org Chem. 2026 May 19;91(22):7391–9. doi: 10.1021/acs.joc.6c00092 (PMC13247978; doi:10.1021/acs.joc.6c00092)
Supplement: Supplementary file 1 [file jo6c00092_si_001.zip › Imidazole_NMR/1-H/13C/pdata/1/auditp.txt]

##TITLE= Audit trail, TopSpin 3.5 pl 7
##JCAMPDX= 5.01
##ORIGIN= Bruker BioSpin GmbH
##OWNER= gamos
$$ /opt/topspin3.5pl7/data/gamos/data/jakubec/nmr/MJ-1705/21/pdata/1/auditp.txt
##AUDIT TRAIL=  $$ (NUMBER, WHEN, WHO, WHERE, PROCESS, VERSION, WHAT)
(   1,<2025-11-04 14:30:10.523 +0100>,<gamos>,<i400>,<go4>,<TopSpin 3.5.7>,
      <created by zg
	started at 2025-11-04 13:07:05.862 +0100,
	POWCHK enabled, PULCHK disabled,
       configuration hash MD5:
       A3 A1 17 D0 55 64 7A B1 3A CB 89 C8 1D 51 79 E2
       data hash MD5: 64K
       32 14 5D 90 42 C1 EC 83 5F C2 27 8F 53 83 AE 7F>)
(   2,<2025-11-04 14:30:10.561 +0100>,<gamos>,<i400>,<audit>,<TopSpin 3.5.7>,
      <user comment:
       ICON-NMR User ID: jakubec
       data hash MD5: 64K
       32 14 5D 90 42 C1 EC 83 5F C2 27 8F 53 83 AE 7F>)
(   3,<2025-11-04 14:30:14.174 +0100>,<gamos>,<i400>,<proc1d>,<TopSpin 3.5.7>,
      <Start of raw data processing
       ef LB = 1 FT_mod = 6 PKNL = 1 SI = 32K 
       data hash MD5: 32K
       C9 AC 1C D8 58 28 D2 4E D0 43 31 D9 C0 13 29 1A>)
(   4,<2025-11-04 14:30:14.302 +0100>,<gamos>,<i400>,<proc1d>,<TopSpin 3.5.7>,
      <apk 
       data hash MD5: 32K
       E1 EC AF 12 88 B2 15 F2 A1 87 12 B8 AD 41 BE FE>)
(   5,<2025-11-04 14:30:14.326 +0100>,<gamos>,<i400>,<proc1d>,<TopSpin 3.5.7>,
      <abs ABSG = 5 
       data hash MD5: 32K
       CD 91 E9 78 4B C0 80 49 4F 66 05 5F 1F 68 D8 53>)
##END=

$$ hash MD5
$$ 41 B6 72 91 E9 E1 2E F4 E1 BA 88 63 48 3C 5A F4
