# Supplementary material for: Tuning Photophysical and Chiroptical Properties of [7]Helicene through Formation of Imidazole-Based Push–Pull Systems
Source: J Org Chem. 2026 May 19;91(22):7391–9. doi: 10.1021/acs.joc.6c00092 (PMC13247978; doi:10.1021/acs.joc.6c00092)
Supplement: Supplementary file 1 [file jo6c00092_si_001.zip › Imidazole_NMR/1-H/13C/pdata/1/curdat2]

##TITLE= Parameter file, TopSpin 3.5 pl 7
##JCAMPDX= 5.0
##DATATYPE= Parameter Values
##NPOINTS= 1	$$ modification sequence number
##ORIGIN= Bruker BioSpin GmbH
##OWNER= gamos
$$ 2025-11-04 13:03:14.832 +0100  gamos@i400
$$ /opt/topspin3.5pl7/prog/curdir/changer/inmrchanger/Nov04-2025-1301-jakubec/1/1.122/data/nmr/MJ-1705/21/pdata/1/curdat2
$$ process /opt/topspin3.5pl7/prog/mod/xwish3
##$CUREXP= <>
##$DATPATH= <>
##$DATPATH2= </opt/topspin3.5pl7/data/gamos/data/jakubec/nmr>
##$DATPATH3= </opt/topspin3.5pl7/data/gamos/data/jakubec/nmr>
##$DETAILS= <>
##$DU= </u>
##$DU2= </opt/topspin3.5pl7/data/gamos>
##$DU3= <>
##$EXPNO= 1
##$EXPNO2= 20
##$EXPNO3= 0
##$NAME= <>
##$NAME2= <MJ-1705>
##$NAME3= <>
##$PROCNO= 1
##$PROCNO2= 1
##$PROCNO3= 1
##$SCALE2= 1
##$SCALE3= 1
##$TYPE= <nmr>
##$USER= <>
##$USER2= <jakubec>
##$USER3= <>
##END=
