# Supplementary material for: Tuning Photophysical and Chiroptical Properties of [7]Helicene through Formation of Imidazole-Based Push–Pull Systems
Source: J Org Chem. 2026 May 19;91(22):7391–9. doi: 10.1021/acs.joc.6c00092 (PMC13247978; doi:10.1021/acs.joc.6c00092)
Supplement: Supplementary file 1 [file jo6c00092_si_001.zip › Imidazole_NMR/1-H/13C/pdata/1/peaklist.xml]

<?xml version="1.0" encoding="UTF-8"?>
<PeakList>
  <PeakList1D>
    <PeakList1DHeader creator="gamos" date="2025-11-04T14:30:14.338+01:00" expNo="21" name="MJ-1705" owner="" procNo="1" source="/opt/topspin3.5pl7/data/gamos/data/jakubec/nmr">
      <PeakPickDetails>F1=219.460297ppm, F2=-19.460289ppm, MI=0.00cm, MAXI=10000.00cm, PC=1.400
      </PeakPickDetails>
    </PeakList1DHeader>
    <Peak1D F1="152.070663" intensity="2.778258e+00" type="0"/>
    <Peak1D F1="138.793488" intensity="4.043983e+00" type="0"/>
    <Peak1D F1="138.168442" intensity="2.300290e+00" type="0"/>
    <Peak1D F1="131.705353" intensity="4.065282e+00" type="0"/>
    <Peak1D F1="131.668381" intensity="4.044208e+00" type="0"/>
    <Peak1D F1="130.587189" intensity="2.885806e+00" type="0"/>
    <Peak1D F1="130.420181" intensity="3.499123e+00" type="0"/>
    <Peak1D F1="130.261047" intensity="5.718403e+00" type="0"/>
    <Peak1D F1="130.225388" intensity="5.666849e+00" type="0"/>
    <Peak1D F1="129.913300" intensity="5.850031e+00" type="0"/>
    <Peak1D F1="129.659149" intensity="3.528625e+00" type="0"/>
    <Peak1D F1="129.571304" intensity="1.500000e+01" type="0"/>
    <Peak1D F1="129.458221" intensity="5.773914e+00" type="0"/>
    <Peak1D F1="129.370789" intensity="6.334129e+00" type="0"/>
    <Peak1D F1="129.241089" intensity="5.558556e+00" type="0"/>
    <Peak1D F1="129.200272" intensity="3.153007e+00" type="0"/>
    <Peak1D F1="129.003632" intensity="5.245682e+00" type="0"/>
    <Peak1D F1="128.453613" intensity="5.559807e+00" type="0"/>
    <Peak1D F1="128.317993" intensity="1.342837e+01" type="0"/>
    <Peak1D F1="127.035484" intensity="5.460457e+00" type="0"/>
    <Peak1D F1="126.833900" intensity="5.197070e+00" type="0"/>
    <Peak1D F1="126.485863" intensity="5.993850e+00" type="0"/>
    <Peak1D F1="126.366905" intensity="1.042750e+01" type="0"/>
    <Peak1D F1="126.268295" intensity="2.801850e+00" type="0"/>
    <Peak1D F1="126.011780" intensity="6.352992e+00" type="0"/>
    <Peak1D F1="125.300598" intensity="5.437615e+00" type="0"/>
    <Peak1D F1="125.079575" intensity="5.203141e+00" type="0"/>
    <Peak1D F1="124.954659" intensity="5.541424e+00" type="0"/>
    <Peak1D F1="124.829407" intensity="5.165737e+00" type="0"/>
    <Peak1D F1="124.689575" intensity="5.151734e+00" type="0"/>
    <Peak1D F1="123.891556" intensity="3.122282e+00" type="0"/>
    <Peak1D F1="123.663635" intensity="6.096643e+00" type="0"/>
    <Peak1D F1="123.437584" intensity="6.119878e+00" type="0"/>
    <Peak1D F1="122.810822" intensity="3.116645e+00" type="0"/>
    <Peak1D F1="121.642647" intensity="3.052352e+00" type="0"/>
    <Peak1D F1="121.171165" intensity="5.394903e+00" type="0"/>
    <Peak1D F1="118.933052" intensity="5.476938e+00" type="0"/>
    <Peak1D F1="77.350174" intensity="9.326752e+01" type="0"/>
    <Peak1D F1="77.235001" intensity="3.986210e+00" type="0"/>
    <Peak1D F1="77.033051" intensity="9.316268e+01" type="0"/>
    <Peak1D F1="76.715263" intensity="9.381336e+01" type="0"/>
  </PeakList1D>
</PeakList>
