# Supplementary material for: Tuning Photophysical and Chiroptical Properties of [7]Helicene through Formation of Imidazole-Based Push–Pull Systems
Source: J Org Chem. 2026 May 19;91(22):7391–9. doi: 10.1021/acs.joc.6c00092 (PMC13247978; doi:10.1021/acs.joc.6c00092)
Supplement: Supplementary file 1 [file jo6c00092_si_001.zip › Imidazole_NMR/1-H/13C/shimvalues]

# Tue Nov  4 14:30:10 2025
#$$PROBEIDENTIFIER=Z116098_0449
#$$PROBENAME=PA BBO 400S1 BBF-H-D-05 Z SP
#$$SHIMID=292722
#
# Active Shim Gradients
#
Z           		1153            
Z2          		780             
Z3          		1872            
Z4          		128             
Z5          		-349            
Z6          		-1610           
Z7          		4532            
Z8          		10676           
X           		-2206           
XZ          		-1811           
XZ2         		3682            
XZ3         		1634            
XZ4         		62              
XZ5         		1894            
Y           		1034            
YZ          		1047            
YZ2         		-1386           
YZ3         		-288            
YZ4         		1402            
YZ5         		8024            
XY          		170             
XYZ         		-4759           
XYZ2        		496             
XYZ3        		554             
XYZ4        		-919            
XYZ5        		0               
(X2-Y2)     		446             
(X2-Y2)Z    		4679            
(X2-Y2)Z2   		-1317           
(X2-Y2)Z3   		-1126           
(X2-Y2)Z4   		-312            
(X2-Y2)Z5   		0               
X3          		-10467          
X3Z         		-2228           
Y3          		-971            
Y3Z         		-3391           
#
# Lock Parameter
#
FIELD		3272.418
LOCKPHASE		203.900 
LOCKPOWER		-30.000 
LOCKGAIN		124.122 
LOCKDC		-65.900 
LOCKSHIFT		7.240   
LOOPGAIN		-12.000 
LOOPTIME		0.400   
LOOPFILTER		100.000 
#
IEEE64_VERSION_CODE 1
#
# Shim currents 
#
SHIM_SETTING [1 ]  1263.76527937   
SHIM_SETTING [2 ]  -3938.67495070  
SHIM_SETTING [3 ]  -1017.42453749  
SHIM_SETTING [4 ]  12152.67321230  
SHIM_SETTING [5 ]  -5981.49146296  
SHIM_SETTING [6 ]  -4449.98242564  
SHIM_SETTING [7 ]  13952.87804726  
SHIM_SETTING [8 ]  3654.83407736   
SHIM_SETTING [9 ]  1785.05362636   
SHIM_SETTING [10]  -1041.80761170  
SHIM_SETTING [11]  0.00000000      
SHIM_SETTING [12]  2419.81600000   
SHIM_SETTING [13]  -4361.47500000  
SHIM_SETTING [14]  -3996.01700000  
SHIM_SETTING [15]  2051.26672477   
SHIM_SETTING [16]  1403.51172477   
SHIM_SETTING [17]  -6724.03300000  
SHIM_SETTING [18]  -2566.27700000  
SHIM_SETTING [19]  612.97749941    
SHIM_SETTING [20]  -4843.13450062  
SHIM_SETTING [21]  2674.25600000   
SHIM_SETTING [22]  -5020.68100000  
SHIM_SETTING [23]  5733.16300000   
SHIM_SETTING [24]  -2288.14200000  
SHIM_SETTING [25]  211.76100000    
SHIM_SETTING [26]  372.67900000    
SHIM_SETTING [27]  -6156.91500000  
SHIM_SETTING [28]  3972.55912844   
SHIM_SETTING [29]  -1233.19600000  
SHIM_SETTING [30]  -214.46000000   
SHIM_SETTING [31]  3108.54700000   
SHIM_SETTING [32]  -3172.01287157  
SHIM_SETTING [33]  -4169.86400000  
SHIM_SETTING [34]  4528.96400000   
SHIM_SETTING [35]  -2978.56900000  
SHIM_SETTING [36]  4431.15600000   
SHIM_SETTING [37]  -6016.73657180  
SHIM_SETTING [38]  9995.81342824   
SHIM_SETTING [39]  -2055.21600000  
SHIM_SETTING [40]  0.00000000      
