# Supplementary material for: Tuning Photophysical and Chiroptical Properties of [7]Helicene through Formation of Imidazole-Based Push–Pull Systems
Source: J Org Chem. 2026 May 19;91(22):7391–9. doi: 10.1021/acs.joc.6c00092 (PMC13247978; doi:10.1021/acs.joc.6c00092)
Supplement: Supplementary file 1 [file jo6c00092_si_001.zip › Imidazole_NMR/1-H/1H/pdata/1/auditp.txt]

##TITLE= Audit trail, TopSpin 3.5 pl 7
##JCAMPDX= 5.01
##ORIGIN= Bruker BioSpin GmbH
##OWNER= gamos
$$ /opt/topspin3.5pl7/data/gamos/data/jakubec/nmr/MJ-1705/20/pdata/1/auditp.txt
##AUDIT TRAIL=  $$ (NUMBER, WHEN, WHO, WHERE, PROCESS, VERSION, WHAT)
(   1,<2025-11-04 13:05:54.795 +0100>,<gamos>,<i400>,<go4>,<TopSpin 3.5.7>,
      <created by zg
	started at 2025-11-04 13:05:21.628 +0100,
	POWCHK enabled, PULCHK disabled,
       configuration hash MD5:
       A3 A1 17 D0 55 64 7A B1 3A CB 89 C8 1D 51 79 E2
       data hash MD5: 64K
       5E 68 98 A9 05 7C 9F 7E BD 50 85 B2 B2 A3 9E F1>)
(   2,<2025-11-04 13:05:54.826 +0100>,<gamos>,<i400>,<audit>,<TopSpin 3.5.7>,
      <user comment:
       ICON-NMR User ID: jakubec
       data hash MD5: 64K
       5E 68 98 A9 05 7C 9F 7E BD 50 85 B2 B2 A3 9E F1>)
(   3,<2025-11-04 13:05:55.202 +0100>,<gamos>,<i400>,<proc1d>,<TopSpin 3.5.7>,
      <Start of raw data processing
       ef LB = 0.3 FT_mod = 6 PKNL = 1 SI = 64K 
       data hash MD5: 64K
       FB 2A E0 8E 6E F2 7C E8 E8 BF E7 06 F4 5A 87 4E>)
(   4,<2025-11-04 13:05:55.493 +0100>,<gamos>,<i400>,<proc1d>,<TopSpin 3.5.7>,
      <apk 
       data hash MD5: 64K
       D4 EC C1 A6 B2 66 75 EC 41 1D D5 93 A2 83 1B CA>)
(   5,<2025-11-04 13:05:55.519 +0100>,<gamos>,<i400>,<proc1d>,<TopSpin 3.5.7>,
      <abs ABSG = 5 
       data hash MD5: 64K
       81 E6 0B AC 01 88 A0 FF 83 04 88 AE 8C CE B9 0B>)
##END=

$$ hash MD5
$$ C4 D4 B8 F5 B4 0E F9 66 9D A2 A1 77 31 DB 99 57
