# Supplementary material for: Tuning Photophysical and Chiroptical Properties of [7]Helicene through Formation of Imidazole-Based Push–Pull Systems
Source: J Org Chem. 2026 May 19;91(22):7391–9. doi: 10.1021/acs.joc.6c00092 (PMC13247978; doi:10.1021/acs.joc.6c00092)
Supplement: Supplementary file 1 [file jo6c00092_si_001.zip › Imidazole_NMR/1-H/1H/pdata/1/intrng]

P 0
9.276078   8.828119
8.182764   7.942284
7.941979   6.915584
6.915279   6.666548
6.494209   6.149837
1.816001   0.841859
