# Supplementary material for: Tuning Photophysical and Chiroptical Properties of [7]Helicene through Formation of Imidazole-Based Push–Pull Systems
Source: J Org Chem. 2026 May 19;91(22):7391–9. doi: 10.1021/acs.joc.6c00092 (PMC13247978; doi:10.1021/acs.joc.6c00092)
Supplement: Supplementary file 1 [file jo6c00092_si_001.zip › Imidazole_NMR/1-H/1H/pdata/1/peaklist.xml]

<?xml version="1.0" encoding="UTF-8"?>
<PeakList>
  <PeakList1D>
    <PeakList1DHeader creator="gamos" date="2025-11-04T13:05:55.526+01:00" expNo="20" name="MJ-1705" owner="" procNo="1" source="/opt/topspin3.5pl7/data/gamos/data/jakubec/nmr">
      <PeakPickDetails>F1=16.083160ppm, F2=-3.942380ppm, MI=0.00cm, MAXI=10000.00cm, PC=1.000
      </PeakPickDetails>
    </PeakList1DHeader>
    <Peak1D F1="9.170141" intensity="6.435904e-02" type="0"/>
    <Peak1D F1="9.147600" intensity="5.327197e-02" type="0"/>
    <Peak1D F1="9.019432" intensity="5.893852e-02" type="0"/>
    <Peak1D F1="8.965672" intensity="1.179086e+01" type="0"/>
    <Peak1D F1="8.945122" intensity="1.241859e+01" type="0"/>
    <Peak1D F1="8.760720" intensity="6.038019e-02" type="0"/>
    <Peak1D F1="8.739913" intensity="5.335133e-02" type="0"/>
    <Peak1D F1="8.334190" intensity="5.100883e-02" type="0"/>
    <Peak1D F1="8.229519" intensity="7.654845e-02" type="0"/>
    <Peak1D F1="8.210022" intensity="9.243492e-02" type="0"/>
    <Peak1D F1="8.113199" intensity="5.864063e-02" type="0"/>
    <Peak1D F1="8.089615" intensity="5.663006e-02" type="0"/>
    <Peak1D F1="8.073305" intensity="1.015971e-01" type="0"/>
    <Peak1D F1="8.061808" intensity="1.031549e-01" type="0"/>
    <Peak1D F1="8.031260" intensity="1.157551e+01" type="0"/>
    <Peak1D F1="8.010580" intensity="1.106929e+01" type="0"/>
    <Peak1D F1="7.951653" intensity="6.835633e-02" type="0"/>
    <Peak1D F1="7.937549" intensity="8.056508e-02" type="0"/>
    <Peak1D F1="7.874323" intensity="8.110770e-02" type="0"/>
    <Peak1D F1="7.862129" intensity="1.200346e-01" type="0"/>
    <Peak1D F1="7.829182" intensity="1.425481e-01" type="0"/>
    <Peak1D F1="7.807777" intensity="1.666351e-01" type="0"/>
    <Peak1D F1="7.778496" intensity="1.357229e-01" type="0"/>
    <Peak1D F1="7.723196" intensity="3.739001e+00" type="0"/>
    <Peak1D F1="7.704107" intensity="6.401267e+00" type="0"/>
    <Peak1D F1="7.664593" intensity="1.167732e+01" type="0"/>
    <Peak1D F1="7.651864" intensity="5.950378e+00" type="0"/>
    <Peak1D F1="7.648152" intensity="6.699377e+00" type="0"/>
    <Peak1D F1="7.643188" intensity="1.264558e+01" type="0"/>
    <Peak1D F1="7.633369" intensity="3.652522e+00" type="0"/>
    <Peak1D F1="7.627830" intensity="4.256435e+00" type="0"/>
    <Peak1D F1="7.622888" intensity="4.631166e+00" type="0"/>
    <Peak1D F1="7.604352" intensity="1.500000e+01" type="0"/>
    <Peak1D F1="7.600028" intensity="1.311680e+01" type="0"/>
    <Peak1D F1="7.586837" intensity="1.077106e+01" type="0"/>
    <Peak1D F1="7.580198" intensity="1.131238e+01" type="0"/>
    <Peak1D F1="7.566048" intensity="6.519056e-01" type="0"/>
    <Peak1D F1="7.549573" intensity="1.056144e+01" type="0"/>
    <Peak1D F1="7.537148" intensity="3.558672e+00" type="0"/>
    <Peak1D F1="7.528195" intensity="1.287955e+01" type="0"/>
    <Peak1D F1="7.518140" intensity="5.900972e+00" type="0"/>
    <Peak1D F1="7.514783" intensity="5.536913e+00" type="0"/>
    <Peak1D F1="7.503061" intensity="1.080645e+01" type="0"/>
    <Peak1D F1="7.496061" intensity="3.462366e+00" type="0"/>
    <Peak1D F1="7.481909" intensity="1.210159e+01" type="0"/>
    <Peak1D F1="7.431083" intensity="5.725781e+00" type="0"/>
    <Peak1D F1="7.411375" intensity="3.868394e+00" type="0"/>
    <Peak1D F1="7.384737" intensity="2.372562e-01" type="0"/>
    <Peak1D F1="7.371881" intensity="2.130399e-01" type="0"/>
    <Peak1D F1="7.344507" intensity="9.836761e+00" type="0"/>
    <Peak1D F1="7.323261" intensity="8.765472e+00" type="0"/>
    <Peak1D F1="7.302201" intensity="1.059640e+01" type="0"/>
    <Peak1D F1="7.282572" intensity="2.378914e+01" type="0"/>
    <Peak1D F1="7.278107" intensity="2.435005e+01" type="0"/>
    <Peak1D F1="7.273384" intensity="2.111272e+01" type="0"/>
    <Peak1D F1="7.261408" intensity="2.095644e+01" type="0"/>
    <Peak1D F1="7.251757" intensity="2.622359e+00" type="0"/>
    <Peak1D F1="7.248236" intensity="2.893601e+00" type="0"/>
    <Peak1D F1="7.241174" intensity="9.881876e-01" type="0"/>
    <Peak1D F1="7.237375" intensity="1.267253e+00" type="0"/>
    <Peak1D F1="7.208663" intensity="6.568084e+00" type="0"/>
    <Peak1D F1="7.188902" intensity="7.716641e+00" type="0"/>
    <Peak1D F1="7.179462" intensity="3.417137e+01" type="0"/>
    <Peak1D F1="7.155039" intensity="7.120147e+00" type="0"/>
    <Peak1D F1="7.100493" intensity="1.046886e-01" type="0"/>
    <Peak1D F1="7.078800" intensity="2.323946e-01" type="0"/>
    <Peak1D F1="7.054177" intensity="7.187712e+00" type="0"/>
    <Peak1D F1="7.032978" intensity="7.657072e+00" type="0"/>
    <Peak1D F1="7.014263" intensity="7.211505e+00" type="0"/>
    <Peak1D F1="6.993116" intensity="7.611144e+00" type="0"/>
    <Peak1D F1="6.915404" intensity="1.962303e-01" type="0"/>
    <Peak1D F1="6.877652" intensity="7.541685e-02" type="0"/>
    <Peak1D F1="6.836867" intensity="5.730224e+00" type="0"/>
    <Peak1D F1="6.833040" intensity="4.638309e+00" type="0"/>
    <Peak1D F1="6.818072" intensity="1.023904e+01" type="0"/>
    <Peak1D F1="6.802882" intensity="4.450516e+00" type="0"/>
    <Peak1D F1="6.799710" intensity="5.517055e+00" type="0"/>
    <Peak1D F1="6.634909" intensity="5.241896e-02" type="0"/>
    <Peak1D F1="6.620051" intensity="6.348825e-02" type="0"/>
    <Peak1D F1="6.596162" intensity="5.313933e-02" type="0"/>
    <Peak1D F1="6.367239" intensity="3.749230e+00" type="0"/>
    <Peak1D F1="6.364272" intensity="3.881281e+00" type="0"/>
    <Peak1D F1="6.346511" intensity="6.601725e+00" type="0"/>
    <Peak1D F1="6.328770" intensity="3.576329e+00" type="0"/>
    <Peak1D F1="6.325680" intensity="3.748340e+00" type="0"/>
    <Peak1D F1="6.320988" intensity="4.097769e+00" type="0"/>
    <Peak1D F1="6.317925" intensity="4.043952e+00" type="0"/>
    <Peak1D F1="6.300209" intensity="6.538725e+00" type="0"/>
    <Peak1D F1="6.296964" intensity="4.262820e+00" type="0"/>
    <Peak1D F1="6.282491" intensity="3.436429e+00" type="0"/>
    <Peak1D F1="6.279445" intensity="3.361101e+00" type="0"/>
    <Peak1D F1="5.216650" intensity="1.480618e+00" type="0"/>
    <Peak1D F1="4.073406" intensity="1.384903e-01" type="0"/>
    <Peak1D F1="4.055493" intensity="3.630323e-01" type="0"/>
    <Peak1D F1="4.037642" intensity="3.952320e-01" type="0"/>
    <Peak1D F1="4.019902" intensity="1.258159e-01" type="0"/>
    <Peak1D F1="3.406983" intensity="5.239492e-02" type="0"/>
    <Peak1D F1="2.290801" intensity="6.339978e-02" type="0"/>
    <Peak1D F1="2.272974" intensity="1.334552e-01" type="0"/>
    <Peak1D F1="2.253828" intensity="8.312328e-02" type="0"/>
    <Peak1D F1="2.091277" intensity="3.240399e-01" type="0"/>
    <Peak1D F1="1.969071" intensity="1.674530e+00" type="0"/>
    <Peak1D F1="1.936929" intensity="5.200146e-02" type="0"/>
    <Peak1D F1="1.547937" intensity="3.880509e+00" type="0"/>
    <Peak1D F1="1.384124" intensity="1.206991e-01" type="0"/>
    <Peak1D F1="1.343919" intensity="1.234725e-01" type="0"/>
    <Peak1D F1="1.259660" intensity="6.842387e-01" type="0"/>
    <Peak1D F1="1.238032" intensity="2.264171e-01" type="0"/>
    <Peak1D F1="1.211174" intensity="3.086998e-01" type="0"/>
    <Peak1D F1="1.200872" intensity="7.029393e-01" type="0"/>
    <Peak1D F1="1.182527" intensity="3.109466e+00" type="0"/>
    <Peak1D F1="1.165302" intensity="7.218082e-01" type="0"/>
    <Peak1D F1="1.084108" intensity="9.752658e-02" type="0"/>
    <Peak1D F1="1.056062" intensity="9.254081e-02" type="0"/>
    <Peak1D F1="1.036771" intensity="1.931428e-01" type="0"/>
    <Peak1D F1="1.021144" intensity="1.133504e-01" type="0"/>
    <Peak1D F1="0.968249" intensity="7.515687e-02" type="0"/>
    <Peak1D F1="0.948331" intensity="7.740844e-02" type="0"/>
    <Peak1D F1="0.909186" intensity="6.564593e-02" type="0"/>
    <Peak1D F1="0.806370" intensity="3.300406e-01" type="0"/>
    <Peak1D F1="0.788827" intensity="2.327706e-01" type="0"/>
    <Peak1D F1="0.771803" intensity="1.948517e-01" type="0"/>
    <Peak1D F1="0.676708" intensity="5.696277e-02" type="0"/>
    <Peak1D F1="0.419507" intensity="5.109244e-02" type="0"/>
    <Peak1D F1="0.266603" intensity="5.902970e-02" type="0"/>
    <Peak1D F1="-0.000157" intensity="5.907522e-01" type="0"/>
  </PeakList1D>
</PeakList>
